# Supplementary material for: Uncovering Novel Atrial Fibrillation Genetics Through Pleiotropic Overlap with Life’s Essential 8
Source: Biomedicines. 2026 May 22;14(6):1179. doi: 10.3390/biomedicines14061179 (PMC13296989; doi:10.3390/biomedicines14061179)
Supplement: Supplementary file 1 [file biomedicines-14-01179-s001.zip]

Archive with 2 entries (2 files):
- Supplementary Figures 1-30.pdf
- Supplementary Tables 1-9.xlsx
