# Supplementary material for: Uncovering Novel Atrial Fibrillation Genetics Through Pleiotropic Overlap with Life’s Essential 8
Source: Biomedicines. 2026 May 22;14(6):1179. doi: 10.3390/biomedicines14061179 (PMC13296989; doi:10.3390/biomedicines14061179)
Supplement: Supplementary file 1 [file biomedicines-14-01179-s001.zip › Supplementary Tables 1-9.xlsx]

## Sheet: Content
Supplementary Tables
Supplementary Table 1: Description of the GWAS summary data sources
Supplementary Table 2: Pleiotropic SNPs and loci of condFDR analysis
Supplementary Table 3: Functional mapped genes and prioritization
Supplementary Table 4: Pathways Enrichment of Candidate genes
Supplementary Table 5: Pathways Enrichment of novel AF-associated genes
Supplementary Table 6: Pathways Enrichment of candidate genes colocalized with AF and BP
Supplementary Table 7: Pathways Enrichment of candidate genes colocalized with AF and SBP
Supplementary Table 8: Pathways Enrichment of candidate genes colocalized with AF and DBP
Supplementary Table 9: Pathways Enrichment of candidate genes colocalized with AF and PP

## Sheet: ST1
Supplementary Table 1: Description of the GWAS summary data sources
The table shows the details of GWAS summary statistics analyzed in the study, with the information of sample size, ancestry, biobanks or resources of each GWAS, references and URL. Abbreviations: Genome-Wide Association Study, GWAS; Atrial fibrillation, AF; Life essential 8, LE8; Blood pressure, BP; Blood lipid, LIP; Obesity, OBS; Glucose, GLU; Dietary, DIET; Smoking, SMK; Sleeping, SLP; Physical…
Phenotypes of LE8 components	Abbreviations	LE8 components	Sample Size	Sample Size of cases	Sample Size of control	Ancestry	Biobanks/Resources	Reference (PMID)	URL
Atrial fibrillation	AF	-	588190	65446	522,744	84.2% European, 12.5% Japanese, 2% African American, and 1.3% Brazilian and Hispanic populations	50 studies: The Age, Gene/Environment Susceptibility Study (AGES) Reykjavik study, the Atrial Fibrillation Biobank LMU (AFLMU) in the context of the Arrhythmia-Biobank-LMU, ANGES1, the Atherosclerosis Risk in Communities (ARIC) study, BEAT-AF1, Biobank Japan (BBJ), BioMe, Cleveland Clinic Lone Atrial Fibrillation GeneBank Study (CCAF), the Cardiovascular Health Study (CHS), Corogene, Framingham H…	29892015	https://hugeamp.org/dinspector.html?dataset=GWAS_AFHRC
LE8 commponents
Systolic blood pressure	SBP	BP	1091027	-	-	1,028,980 European ancestry individuals in the discovery sample, 62,047 African-ancestry individuals including 40,204 African ancestry individuals and 21,843 African American individuals in the replication sample	The discovery sample comprised four datasets including UK Biobank (UKB), the International Consortium for Blood Pressure (ICBP), the Million Veteran Program (MVP) and Vanderbilt University’s biorepository of DNA linked to de-identified medical records (BioVU). The replication sample comprised three datasets including UKB (n = 3,277), BioVU (n = 9,277) and MVP (n = 49,493).	38689001	https://www.ebi.ac.uk/gwas/studies/GCST90310294
Diastolic blood pressure	DBP	BP	1112870	-	-	1,028,980 European ancestry individuals in the discovery sample, 83,890 African-ancestry individuals including 62,047 African ancestry individuals, 21,843 African American individuals in the replication sample	The discovery sample comprised four datasets including UK Biobank (UKB), the International Consortium for Blood Pressure (ICBP), the Million Veteran Program (MVP) and Vanderbilt University’s biorepository of DNA linked to de-identified medical records (BioVU). The replication sample comprised four datasets including UKB (n = 3,277), BioVU (n = 9,277), MVP (n = 49,493) and All-Of-Us cohort (n = 21…		https://www.ebi.ac.uk/gwas/studies/GCST90310295
Pulse pressure	PP	BP	1112870	-	-	1,028,980 European ancestry individuals in the discovery sample, 83,890 African-ancestry individuals including 62,047 African ancestry individuals, 21,843 African American individuals in the replication sample	The discovery sample comprised four datasets including UK Biobank (UKB), the International Consortium for Blood Pressure (ICBP), the Million Veteran Program (MVP) and Vanderbilt University’s biorepository of DNA linked to de-identified medical records (BioVU). The replication sample comprised four datasets including UKB (n = 3,277), BioVU (n = 9,277), MVP (n = 49,493) and All-Of-Us cohort (n = 21…		https://www.ebi.ac.uk/gwas/studies/GCST90310296
Total Cholesterol	TC	LIP	1320016	-	-	European, including 146 cohorts	AE AGES ALSPAC: Children ALSPAC: Mothers ARIC ASCOT-SC ASCOT-UK ASPS ASPS-Fam AUGUR B58C BioMe BMES BRIGHT CARDIA CARDIOGENICS-CAD Case CFS CHIP CHOP CHS Cilento370K Cilento700K CoLaus CTMM Danfund DCS DECODE DGI DIACORE DiscovEHR eMERGE Adults eMERGE Children EPICPotsdam EpiHealth EPOZ ERF EUGENDA EURAC (CHRIS) EXTEND FamHS Fenland FHS FINCAVAS FINRISK1 FINRISK2 FINRISK3 FINRISK4 FINRISK5 FINRIS…	34887591	https://csg.sph.umich.edu/willer/public/glgc-lipids2021/
Triglycerides	TG	LIP	1320016	-	-
Low-Density Lipoprotein cholesterol	LDL	LIP	1320016	-	-
High-Density Lipoprotein cholesterol	HDL	LIP	1320016	-	-
Non-High-Density Lipoprotein cholesterol	NHDL	LIP	1320016	-	-
Body Mass Index	BMI	OBS	806834	-	-	European	484,680 individuals in the UKB and 322,154 individuals in the Genetic Investigation of ANthropometric Traits (GIANT) consortium	30239722	https://zenodo.org/records/1251813
Waist-to-Hip Ratio	WHR	OBS	697734	-	-	European	485,486 individuals in the UKB and 212,248 individuals in the GIANT
Waist-to-Height Ratio adjusted for BMI	WHRadBMI	OBS	694649	-	-	European	484,563 individuals in the UKB and 210,086 individuals in the GIANT
Type 2 diabetes	T2D	GLU	1812017	242283	1569734	European, including 36 GWAS	BioMe Biobank (BioMe),BioVU Biobank (BioVU),deCODE Genetics (deCODE),Diabetes Gene Discovery Group (DGDG),Diabetes Genetics Initiative (DGI),European Prospective Investigation into Cancer and Nutrition (EPIC-INTERACT),Estonian Biobank (ESTBB),Framingham Heart Study (FHS),FinnGen Study (FINNGEN),Finland-United States Investigation of NIDDM Genetics (FUSION),German Chronic Kidney Disease (GCKD),Gen…	38374256	http://www.diagram-consortium.org/downloads.html
Healthy food consumption	HealthyFood	DIET	386047	-	-	European	UKB	35653391	https://ftp.ebi.ac.uk/pub/databases/gwas/summary_statistics/GCST90096001-GCST90097000/GCST90096892/
Overall healthy diet	OvrHealthyDiet	DIET	258758	-	-	European
Principal component-derived dietary pattern 1	DietaryPC1	DIET	449210	-	-	European	UKB	32193382	https://biobank.ndph.ox.ac.uk/showcase/
Principal component-derived dietary pattern 2	DietaryPC2	DIET	449210	-	-	European
Principal component-derived dietary pattern 3	DietaryPC3	DIET	449210	-	-	European
Principal component-derived dietary pattern 4	DietaryPC4	DIET	449210	-	-	European
Principal component-derived dietary pattern 5	DietaryPC5	DIET	449210	-	-	European
Smoking initiation status	SmkInit	SMK	2669029	1175108	1493921	European	23andMe - EUR,ALSPAC,ARIC - TOPMed,GEAGESS,BLS,CADD,COGEND,COPDGene - TOPMed,deCODE,EGCUT,eMERGE - Cataracts,eMERGE - PAD,FinnTwin 1,FinnTwin 2,Framingham - TOPMed,Genes for Good, Harvard - Affy,Harvard - Illumina,Harvard - HumanCore,Harvard - OmniExpress,Harvard -OncoArray,HRS,HUNT,MCTFR,MESA - TOPMed,METSIM,NESCOG,NAG-FIN,NTR,PAGE - CARDIA,QIMR,SardiNIA,UKB,NINDS SiGN,FINRISK,WLS,Spit for Scien…	36477530	https://genome.psych.umn.edu/index.php/GSCAN
Age of Smoking Initiation	AgeSmk	SMK	618541	-	-	European
Cigarettes per day	CigDay	SMK	618489	-	-	European
Smoking cessation status	SmkCes	SMK	1147272	304244	843028	European
Sleep duration	SleepDur	SLP	446118	-	-	European	UKB	30846698	https://sleep.hugeamp.org/dinspector.html?dataset=GWAS_UKBB_eu
Sleep duration (short sleep)	ShortSleepDur	SLP	411934	106192	305742	European
Sleep duration (long sleep)	LongSleepDur	SLP	339926	34184	305742	European
Moderate-to-vigorous intensity physical activity during leisure time	Paint	PA	624958	-	-	European	ALSPAC-mothers,ALSPAC-offspring,ARIC,E58C-WTCCC2,E58C- T1DGC,B-PROOF,CARDIA,CHS,CoLAUS round 1,CoLAUS round 2,DNDC,EGCUT,EPIC-Norfolk,FAMHS,Fenland-OMICS,FRAM,FUSION,GENOA,GOOD,GOYA,GRAPHIC,HEALTH2006,HPFSaffy,HPFSillumina,HPFSomni,HRS,inCHIANTI,KORA S3,KORA S4,KORCULA,LifeLines,MDC-CVA,MESA,METSIM,NESDA,NFBC1966,NHSaffy,NHSillumina,NHSomni,NSPHS,ORCADES,QIMR,RS I,RSⅡ,SHIP,SHIP-TREND,Twingen,Twin…	36071172	https://pmc.ncbi.nlm.nih.gov/articles/PMC9470530/#notes4
Leisure screen time	PaLst	PA	560415	-	-	European
Sedentary commuting	PaSedCm	PA	165542	-	-	European
Sedentary behavior at work	PaSedWk	PA	365083	-	-	European

## Sheet: ST2
Supplementary Table 2: Pleiotropic SNPs and loci by condFDR
Supplementary Table 2 lists the pleiotropic variants identified by condFDR method The pleiotropic variants and loci whose condFDR values less than 0.01 are shown in the table, with the positions and lead SNPs in the Column A to D and the exact conFDR values of different AF-LE8 trait pairs displayed from Column E to L. Abbreviations: conditional false discovery rate, condFDR; Blood pressure, BP; B…
Pleiotropic variants	Position of condFDR loci	Lead SNPs	Position of lead SNPs	condFDR of BP	condFDR of LIP	condFDR of OBS	condFDR of GLU	condFDR of DIET	condFDR of SMK	condFDR of SLP	condFDR of PA
1:908823	1:908823:937250	rs7417106	1:911595	8.88077e-05	8.22225e-05	0.00010542	0.000253714	0.000262146	0.000294174	0.000403005	0.000381506
1:909309	1:908823:937250	rs7417106	1:911595	0.00240669	0.00186878	0.00247973	0.00603393	0.00748767	0.0056652	0.00974189	0.00988237
1:910935	1:908823:937250	rs7417106	1:911595	0.000114875	4.42172e-05	0.000143868	0.000187042	0.000200048	0.000131628	0.000248787	0.000239668
1:911595	1:908823:937250	rs7417106	1:911595	4.96709e-06	2.66653e-06	1.59532e-06	9.13221e-06	9.97014e-06	1.24086e-05	1.22594e-05	1.47203e-05
1:916662	1:908823:937250	rs7417106	1:911595	1.43608e-05	5.80268e-06	9.86683e-06	1.58227e-05	2.26386e-05	2.15729e-05	2.68617e-05	3.04552e-05
1:917315	1:908823:937250	rs7417106	1:911595	0.000135383	0.000128963	0.000227808	0.000265686	0.0004655	0.000427913	0.00057023	0.000557145
1:917492	1:908823:937250	rs7417106	1:911595	0.00018622	8.06463e-05	0.000134312	0.0002118	0.000339956	0.000291054	0.000340966	0.000410114
1:918270	1:908823:937250	rs7417106	1:911595	1.05773e-05	4.50179e-06	7.59502e-06	1.24843e-05	1.82476e-05	1.66538e-05	2.11619e-05	2.27071e-05
1:918617	1:908823:937250	rs7417106	1:911595	9.44901e-06	4.21497e-06	7.19893e-06	1.17608e-05	1.71323e-05	1.63081e-05	1.96058e-05	2.19689e-05
1:920503	1:908823:937250	rs7417106	1:911595	0.00831938
1:920640	1:908823:937250	rs7417106	1:911595	0.00902637
1:920977	1:908823:937250	rs7417106	1:911595	0.00900754
1:51495673	1:50885622:54479107	rs17106497,rs1241980,rs2235544	1:54375570	0.000268666	0.000522913	0.000351237	0.000572928	0.00126016	0.00105041	0.00150779	0.00277313
1:51496597	1:50885622:54479107	rs17106497,rs1241980,rs2235544	1:54375570	0.00029243	0.000570888	0.000385271	0.000624992	0.00137537	0.00113475	0.00163729	0.00304138
1:51499525	1:50885622:54479107	rs17106497,rs1241980,rs2235544	1:54375570	0.00051213	0.00100399	0.000700604	0.00110243	0.00248008	0.00200865	0.0027793	0.00474651
1:51501896	1:50885622:54479107	rs17106497,rs1241980,rs2235544	1:54375570	2.19607e-05	4.70628e-05	2.73209e-05	4.70898e-05	0.000128242	8.64988e-05	0.000137457	0.000243035
1:51504333	1:50885622:54479107	rs17106497,rs1241980,rs2235544	1:54375570	2.59426e-05	5.5047e-05	3.20934e-05	5.53516e-05	0.000158928	9.98007e-05	0.000167412	0.000289915
1:51514557	1:50885622:54479107	rs17106497,rs1241980,rs2235544	1:54375570	4.58987e-05	9.41898e-05	5.58462e-05	9.6564e-05	0.000273439	0.000160662	0.000297083	0.000462213
1:51518564	1:50885622:54479107	rs17106497,rs1241980,rs2235544	1:54375570	4.30628e-05	8.91777e-05	5.25525e-05	9.08362e-05	0.000253719	0.000162083	0.000283185	0.0004765
1:51524590	1:50885622:54479107	rs17106497,rs1241980,rs2235544	1:54375570	2.95108e-05	6.23587e-05	3.6327e-05	6.27045e-05	0.000173774	0.00010616	0.000195857	0.000327831
1:51525330	1:50885622:54479107	rs17106497,rs1241980,rs2235544	1:54375570	1.95418e-05	4.21633e-05	2.43608e-05	4.19914e-05	0.000117403	7.95147e-05	0.000127006	0.000216361
1:51526232	1:50885622:54479107	rs17106497,rs1241980,rs2235544	1:54375570	2.58164e-05	5.47821e-05	3.19403e-05	5.50869e-05	0.000159431	0.000102284	0.000163875	0.000287544
1:51527308	1:50885622:54479107	rs17106497,rs1241980,rs2235544	1:54375570	1.93938e-05	4.19025e-05	2.42117e-05	4.17157e-05	0.000115504	7.90191e-05	0.000123932	0.000216596
1:51528265	1:50885622:54479107	rs17106497,rs1241980,rs2235544	1:54375570	3.23334e-05	6.78454e-05	3.97318e-05	6.86039e-05	0.000190072	0.000117189	0.000204993	0.000358296
1:51530051	1:50885622:54479107	rs17106497,rs1241980,rs2235544	1:54375570	3.67831e-05	7.6612e-05	4.49864e-05	7.77429e-05	0.000216933	0.000137192	0.000228695	0.000402249
1:51530486	1:50885622:54479107	rs17106497,rs1241980,rs2235544	1:54375570	2.07017e-05	4.4378e-05	2.578e-05	4.44363e-05	0.000122106	8.26318e-05	0.00012894	0.000205386
1:51534735	1:50885622:54479107	rs17106497,rs1241980,rs2235544	1:54375570	0.00117994	0.00282327	0.00288082	0.00847872	0.00503372	0.00683428	0.00682607	0.0035604
1:51537066	1:50885622:54479107	rs17106497,rs1241980,rs2235544	1:54375570	0.000260027	0.000224447	0.000519866	0.000300272	0.0008065	0.000598678	0.000694161	0.000792919
1:51538360	1:50885622:54479107	rs17106497,rs1241980,rs2235544	1:54375570	0.00148032	0.00342828	0.00364847		0.00621894	0.008718	0.00851342	0.00474193
1:51539137	1:50885622:54479107	rs17106497,rs1241980,rs2235544	1:54375570	0.0011989	0.00284146	0.00305858	0.00849019	0.00526202	0.00697116	0.00701842	0.00388332
1:51539890	1:50885622:54479107	rs17106497,rs1241980,rs2235544	1:54375570	0.00015994	0.000130258	0.000221786	0.000176329	0.000441181	0.000368393	0.000370788	0.000263778
1:51544174	1:50885622:54479107	rs17106497,rs1241980,rs2235544	1:54375570	0.000475374	0.000359359	0.000816793	0.000502969	0.00127608	0.00107815	0.000970118	0.0014384
1:51544216	1:50885622:54479107	rs17106497,rs1241980,rs2235544	1:54375570	0.000501383	0.000384182	0.000873214	0.000539295	0.00136743	0.00115464	0.00103298	0.00152803
1:51544465	1:50885622:54479107	rs17106497,rs1241980,rs2235544	1:54375570	0.000572633	0.000466667	0.00105775	0.000664356	0.00173754	0.00130122	0.00135399	0.00123315
1:51547424	1:50885622:54479107	rs17106497,rs1241980,rs2235544	1:54375570		0.00983033
1:51548978	1:50885622:54479107	rs17106497,rs1241980,rs2235544	1:54375570	0.00730486	0.00467913		0.0049913
1:51549424	1:50885622:54479107	rs17106497,rs1241980,rs2235544	1:54375570	0.00722811	0.00414323		0.00443405
1:51558856	1:50885622:54479107	rs17106497,rs1241980,rs2235544	1:54375570	9.61113e-06	1.61545e-05	9.11921e-06	1.60201e-05	7.69338e-05	6.27197e-05	5.74361e-05	7.35712e-05
1:51567215	1:50885622:54479107	rs17106497,rs1241980,rs2235544	1:54375570	1.14573e-05	1.73951e-05	1.18269e-05	1.72218e-05	8.10158e-05	6.39026e-05	6.23809e-05	8.02739e-05
1:51574602	1:50885622:54479107	rs17106497,rs1241980,rs2235544	1:54375570	1.35219e-05	1.97438e-05	1.15037e-05	1.96125e-05	9.16161e-05	7.26077e-05	6.97766e-05	9.27178e-05
1:51579620	1:50885622:54479107	rs17106497,rs1241980,rs2235544	1:54375570	8.83998e-06	1.38428e-05	7.74864e-06	1.37003e-05	6.44902e-05	5.26704e-05	4.75799e-05	5.72096e-05
1:51664198	1:50885622:54479107	rs17106497,rs1241980,rs2235544	1:54375570	2.50122e-05	3.38861e-05	2.40869e-05	3.36424e-05	0.000160656	0.000156925	0.000121862	0.000131926
1:51664731	1:50885622:54479107	rs17106497,rs1241980,rs2235544	1:54375570	2.33013e-05	3.17295e-05	2.25146e-05	3.15481e-05	0.000149967	0.000146612	0.000114091	0.000123577
1:51667332	1:50885622:54479107	rs17106497,rs1241980,rs2235544	1:54375570	2.84474e-05	3.73444e-05	3.29357e-05	3.72543e-05	0.000166047	0.00017585	0.000133507	0.000116731
1:51670300	1:50885622:54479107	rs17106497,rs1241980,rs2235544	1:54375570	2.46416e-05	3.08337e-05	1.89202e-05	3.06782e-05	0.000145821	0.000141092	0.000111159	0.00014441
1:51670581	1:50885622:54479107	rs17106497,rs1241980,rs2235544	1:54375570	3.06767e-05	4.15836e-05	2.93717e-05	4.14035e-05	0.000198376	0.000192505	0.00014914	0.000162477
1:51675418	1:50885622:54479107	rs17106497,rs1241980,rs2235544	1:54375570	5.45381e-05	6.27664e-05	4.31859e-05	6.32014e-05	0.00030083	0.00029629	0.000225304	0.000247889
1:51701842	1:50885622:54479107	rs17106497,rs1241980,rs2235544	1:54375570	3.73679e-06	1.20599e-05	2.25952e-05	3.06672e-05	4.27196e-05	3.37604e-05	3.94114e-05	2.6904e-05
1:51718639	1:50885622:54479107	rs17106497,rs1241980,rs2235544	1:54375570	7.21932e-05	8.48416e-05	5.55703e-05	8.63909e-05	0.000409937	0.000392472	0.000302614	0.000326562
1:51719315	1:50885622:54479107	rs17106497,rs1241980,rs2235544	1:54375570	7.19385e-05	8.23107e-05	4.84844e-05	8.37962e-05	0.000397663	0.000379952	0.000294092	0.000385236
1:51733507	1:50885622:54479107	rs17106497,rs1241980,rs2235544	1:54375570	6.18464e-05	7.10398e-05	4.62837e-05	7.18366e-05	0.000341991	0.000327926	0.000252569	0.000270496
1:51745292	1:50885622:54479107	rs17106497,rs1241980,rs2235544	1:54375570	0.000152774	0.000151511	9.73884e-05	0.000158256	0.000775178	0.000678761	0.000537837	0.000685613
1:51752916	1:50885622:54479107	rs17106497,rs1241980,rs2235544	1:54375570	0.000108927	0.000101641	6.60546e-05	0.000104299	0.000497943	0.000460835	0.000351952	0.000442176
1:51753722	1:50885622:54479107	rs17106497,rs1241980,rs2235544	1:54375570	0.000129244	0.000230761	0.000144166	0.000245478	0.00125549	0.00107727	0.000789346	0.000972146
1:51754726	1:50885622:54479107	rs17106497,rs1241980,rs2235544	1:54375570	0.000274034	0.000473193	0.000314514	0.000516161	0.00256585	0.00222294	0.00162257	0.00207603
1:51756932	1:50885622:54479107	rs17106497,rs1241980,rs2235544	1:54375570	9.34838e-05	9.35674e-05	5.84203e-05	9.58327e-05	0.000462664	0.000420535	0.000330954	0.000390113
1:51757974	1:50885622:54479107	rs17106497,rs1241980,rs2235544	1:54375570	3.26968e-06	1.00137e-05	2.37747e-05	2.74007e-05	3.78789e-05	2.68473e-05	3.51411e-05	2.69999e-05
1:51759018	1:50885622:54479107	rs17106497,rs1241980,rs2235544	1:54375570	3.46092e-06	1.0607e-05	1.8315e-05	2.86796e-05	4.01038e-05	2.84457e-05	3.68897e-05	2.66184e-05
1:51761602	1:50885622:54479107	rs17106497,rs1241980,rs2235544	1:54375570	7.4656e-06	2.19536e-05	4.13462e-05	6.1045e-05	8.44529e-05	6.18683e-05	7.75533e-05	5.67358e-05
1:51767432	1:50885622:54479107	rs17106497,rs1241980,rs2235544	1:54375570	6.53094e-06	1.9816e-05	3.33716e-05	5.25683e-05	7.42452e-05	5.62813e-05	6.69774e-05	4.92692e-05
1:51777748	1:50885622:54479107	rs17106497,rs1241980,rs2235544	1:54375570	3.84833e-05	3.79034e-05	2.19259e-05	3.78013e-05	0.000163306	0.0001474	0.00010463	0.000136515
1:51779208	1:50885622:54479107	rs17106497,rs1241980,rs2235544	1:54375570	0.000484349	0.000605487	0.000409836	0.000662806	0.00332636	0.00292283	0.00201043	0.00264245
1:51983466	1:50885622:54479107	rs17106497,rs1241980,rs2235544	1:54375570	9.23542e-05	0.00022407	0.000631014	0.000596159	0.000774169	0.000919013	0.000837881	0.000361359
1:51994894	1:50885622:54479107	rs17106497,rs1241980,rs2235544	1:54375570	4.89407e-05	0.000128404	0.000351358	0.000332485	0.000421433	0.00049068	0.000452066	0.000184627
1:51995495	1:50885622:54479107	rs17106497,rs1241980,rs2235544	1:54375570	9.47353e-05	0.000227888	0.000739303	0.000606072	0.000771005	0.000935689	0.000845338	0.000416612
1:51998263	1:50885622:54479107	rs17106497,rs1241980,rs2235544	1:54375570	4.70084e-05	0.000118336	0.000334625	0.000319493	0.000405046	0.000470721	0.000437667	0.000178662
1:52000331	1:50885622:54479107	rs17106497,rs1241980,rs2235544	1:54375570	8.18658e-05	0.000200064	0.000555384	0.000524407	0.000676736	0.000814431	0.00073521	0.000308952
1:52000390	1:50885622:54479107	rs17106497,rs1241980,rs2235544	1:54375570	8.18195e-05	0.000199021	0.000555075	0.000524597	0.000676382	0.000815837	0.000734736	0.000308112
1:52002010	1:50885622:54479107	rs17106497,rs1241980,rs2235544	1:54375570	3.79094e-05	9.74742e-05	0.000279145	0.000257677	0.000329147	0.00038013	0.000355637	0.000138836
1:52004497	1:50885622:54479107	rs17106497,rs1241980,rs2235544	1:54375570	7.79375e-05	0.000191703	0.00062993	0.000504772	0.000646703	0.00077517	0.000702124	0.000337679
1:52004550	1:50885622:54479107	rs17106497,rs1241980,rs2235544	1:54375570	7.66858e-05	0.000189291	0.000521285	0.00049682	0.000637133	0.000762595	0.000691611	0.00028912
1:52010097	1:50885622:54479107	rs17106497,rs1241980,rs2235544	1:54375570	7.66351e-05	0.000215072	0.000709438	0.00060566	0.000665204	0.000765945	0.000687765	0.000383737
1:53286013	1:50885622:54479107	rs17106497,rs1241980,rs2235544	1:54375570		0.00702749
1:53301876	1:50885622:54479107	rs17106497,rs1241980,rs2235544	1:54375570		0.00992524
1:53307957	1:50885622:54479107	rs17106497,rs1241980,rs2235544	1:54375570		0.00811562
1:54375570	1:50885622:54479107,1:54375570:54576639	rs17106497,rs1241980,rs2235544,rs635509	1:54375570,1:54469227	0.00213689	0.00957878	0.00649159
1:54450490	1:50885622:54479107,1:54375570:54576639	rs17106497,rs1241980,rs2235544,rs635509	1:54375570,1:54469227	0.00632046
1:54450998	1:50885622:54479107,1:54375570:54576639	rs17106497,rs1241980,rs2235544,rs635509	1:54375570,1:54469227	0.00897145
1:54461703	1:50885622:54479107,1:54375570:54576639	rs17106497,rs1241980,rs2235544,rs635509	1:54375570,1:54469227	0.00199664							0.00725085
1:54463775	1:50885622:54479107,1:54375570:54576639	rs17106497,rs1241980,rs2235544,rs635509	1:54375570,1:54469227	0.00236185							0.0085073
1:54465705	1:50885622:54479107,1:54375570:54576639	rs17106497,rs1241980,rs2235544,rs635509	1:54375570,1:54469227	0.00182491							0.00691876
1:54466145	1:50885622:54479107,1:54375570:54576639	rs17106497,rs1241980,rs2235544,rs635509	1:54375570,1:54469227	0.00204538							0.0079579
1:54466383	1:50885622:54479107,1:54375570:54576639	rs17106497,rs1241980,rs2235544,rs635509	1:54375570,1:54469227	0.00256536							0.00942518
1:54466956	1:50885622:54479107,1:54375570:54576639	rs17106497,rs1241980,rs2235544,rs635509	1:54375570,1:54469227	0.00211577							0.00806184
1:54467342	1:50885622:54479107,1:54375570:54576639	rs17106497,rs1241980,rs2235544,rs635509	1:54375570,1:54469227	0.00214157							0.00812554
1:54467767	1:50885622:54479107,1:54375570:54576639	rs17106497,rs1241980,rs2235544,rs635509	1:54375570,1:54469227	0.00220857							0.00910331
1:54468166	1:50885622:54479107,1:54375570:54576639	rs17106497,rs1241980,rs2235544,rs635509	1:54375570,1:54469227	0.0016483		0.00949461					0.00650847
1:54468321	1:50885622:54479107,1:54375570:54576639	rs17106497,rs1241980,rs2235544,rs635509	1:54375570,1:54469227	0.00220226							0.00912989
1:54468689	1:50885622:54479107,1:54375570:54576639	rs17106497,rs1241980,rs2235544,rs635509	1:54375570,1:54469227	0.00175567		0.00956211					0.00682157
1:54468760	1:50885622:54479107,1:54375570:54576639	rs17106497,rs1241980,rs2235544,rs635509	1:54375570,1:54469227	0.00195075							0.00813693
1:54468837	1:50885622:54479107,1:54375570:54576639	rs17106497,rs1241980,rs2235544,rs635509	1:54375570,1:54469227	0.0021408							0.00898502
1:54469109	1:50885622:54479107,1:54375570:54576639	rs17106497,rs1241980,rs2235544,rs635509	1:54375570,1:54469227	0.00181057							0.00756278
1:54469227	1:50885622:54479107,1:54375570:54576639	rs17106497,rs1241980,rs2235544,rs635509	1:54375570,1:54469227	0.0014872		0.0086243					0.00624534
1:54469883	1:50885622:54479107,1:54375570:54576639	rs17106497,rs1241980,rs2235544,rs635509	1:54375570,1:54469227	0.00161447		0.00957375					0.00709258
1:54469976	1:50885622:54479107,1:54375570:54576639	rs17106497,rs1241980,rs2235544,rs635509	1:54375570,1:54469227	0.00201413							0.00873129
1:54470234	1:50885622:54479107,1:54375570:54576639	rs17106497,rs1241980,rs2235544,rs635509	1:54375570,1:54469227	0.00155484							0.00662387
1:54470757	1:50885622:54479107,1:54375570:54576639	rs17106497,rs1241980,rs2235544,rs635509	1:54375570,1:54469227	0.0017313		0.00985336					0.0069396
1:54471157	1:50885622:54479107,1:54375570:54576639	rs17106497,rs1241980,rs2235544,rs635509	1:54375570,1:54469227	0.00169096							0.00726395
1:54471747	1:50885622:54479107,1:54375570:54576639	rs17106497,rs1241980,rs2235544,rs635509	1:54375570,1:54469227	0.00154863							0.00668666
1:54472778	1:50885622:54479107,1:54375570:54576639	rs17106497,rs1241980,rs2235544,rs635509	1:54375570,1:54469227	0.00260645							0.00983521
1:54473368	1:50885622:54479107,1:54375570:54576639	rs17106497,rs1241980,rs2235544,rs635509	1:54375570,1:54469227	0.00196209			0.00811989				0.0074237
1:54474472	1:50885622:54479107,1:54375570:54576639	rs17106497,rs1241980,rs2235544,rs635509	1:54375570,1:54469227	0.0022373							0.00827788
1:54476931	1:50885622:54479107,1:54375570:54576639	rs17106497,rs1241980,rs2235544,rs635509	1:54375570,1:54469227	0.00246174							0.0084548
4:1050653	4:1036545:103999909	rs6830501,rs3816474,rs223380	4:57808917	0.00693463	0.00490187		0.00525236
4:86440000	4:1036545:103999909,4:9945148:95318346,4:71594175:95318346,4:82126316:86599024,4:86438548:148969618	rs6830501,rs3816474,rs223380,rs12640611,rs10516950,rs10516950,rs12512502,rs12506039,rs710835,rs223380,rs12506039,rs10213376	4:57808917,4:95254730,4:86451003	0.00423805	0.0070369		0.00666429	0.00865428	0.00911641	0.00878293	0.00614621
4:86440130	4:1036545:103999909,4:9945148:95318346,4:71594175:95318346,4:82126316:86599024,4:86438548:148969618	rs6830501,rs3816474,rs223380,rs12640611,rs10516950,rs10516950,rs12512502,rs12506039,rs710835,rs223380,rs12506039,rs10213376	4:57808917,4:95254730,4:86451003	0.00353649	0.00577104	0.00724073	0.00555865	0.0073449	0.00754911	0.00737321	0.0064052
4:86449388	4:1036545:103999909,4:9945148:95318346,4:71594175:95318346,4:82126316:86599024,4:86438548:148969618	rs6830501,rs3816474,rs223380,rs12640611,rs10516950,rs10516950,rs12512502,rs12506039,rs710835,rs223380,rs12506039,rs10213376	4:57808917,4:95254730,4:86451003	0.00200299	0.00363066	0.00416724	0.00333494	0.00431271	0.00439769	0.00434989	0.00329917
4:86450944	4:1036545:103999909,4:9945148:95318346,4:71594175:95318346,4:82126316:86599024,4:86438548:148969618	rs6830501,rs3816474,rs223380,rs12640611,rs10516950,rs10516950,rs12512502,rs12506039,rs710835,rs223380,rs12506039,rs10213376	4:57808917,4:95254730,4:86451003	0.00194767	0.00355165	0.00464101	0.00340479	0.00422657	0.00430909	0.00420712	0.00316539
4:86451003	4:1036545:103999909,4:9945148:95318346,4:71594175:95318346,4:82126316:86599024,4:86438548:148969618	rs6830501,rs3816474,rs223380,rs12640611,rs10516950,rs10516950,rs12512502,rs12506039,rs710835,rs223380,rs12506039,rs10213376	4:57808917,4:95254730,4:86451003	0.00180646	0.00329013	0.00401701	0.00315705	0.0039223	0.00400989	0.00387199	0.00323531
4:86502987	4:1036545:103999909,4:9945148:95318346,4:71594175:95318346,4:82126316:86599024,4:86438548:148969618	rs6830501,rs3816474,rs223380,rs12640611,rs10516950,rs10516950,rs12512502,rs12506039,rs710835,rs223380,rs12506039,rs10213376	4:57808917,4:95254730,4:86451003				0.00964305
4:86514744	4:1036545:103999909,4:9945148:95318346,4:71594175:95318346,4:82126316:86599024,4:86438548:148969618	rs6830501,rs3816474,rs223380,rs12640611,rs10516950,rs10516950,rs12512502,rs12506039,rs710835,rs223380,rs12506039,rs10213376	4:57808917,4:95254730,4:86451003				0.0098894
4:86521985	4:1036545:103999909,4:9945148:95318346,4:71594175:95318346,4:82126316:86599024,4:86438548:148969618	rs6830501,rs3816474,rs223380,rs12640611,rs10516950,rs10516950,rs12512502,rs12506039,rs710835,rs223380,rs12506039,rs10213376	4:57808917,4:95254730,4:86451003				0.00928186
4:86532432	4:1036545:103999909,4:9945148:95318346,4:71594175:95318346,4:82126316:86599024,4:86438548:148969618	rs6830501,rs3816474,rs223380,rs12640611,rs10516950,rs10516950,rs12512502,rs12506039,rs710835,rs223380,rs12506039,rs10213376	4:57808917,4:95254730,4:86451003	0.00965177	0.00751323	0.00989538	0.00513819
4:86534433	4:1036545:103999909,4:9945148:95318346,4:71594175:95318346,4:82126316:86599024,4:86438548:148969618	rs6830501,rs3816474,rs223380,rs12640611,rs10516950,rs10516950,rs12512502,rs12506039,rs710835,rs223380,rs12506039,rs10213376	4:57808917,4:95254730,4:86451003	0.00956147	0.00749243		0.00516015
4:86534793	4:1036545:103999909,4:9945148:95318346,4:71594175:95318346,4:82126316:86599024,4:86438548:148969618	rs6830501,rs3816474,rs223380,rs12640611,rs10516950,rs10516950,rs12512502,rs12506039,rs710835,rs223380,rs12506039,rs10213376	4:57808917,4:95254730,4:86451003	0.00860247	0.00687216	0.00904945	0.00461969				0.00921875
4:86538552	4:1036545:103999909,4:9945148:95318346,4:71594175:95318346,4:82126316:86599024,4:86438548:148969618	rs6830501,rs3816474,rs223380,rs12640611,rs10516950,rs10516950,rs12512502,rs12506039,rs710835,rs223380,rs12506039,rs10213376	4:57808917,4:95254730,4:86451003	0.00897769	0.00706006		0.00478391
4:86539118	4:1036545:103999909,4:9945148:95318346,4:71594175:95318346,4:82126316:86599024,4:86438548:148969618	rs6830501,rs3816474,rs223380,rs12640611,rs10516950,rs10516950,rs12512502,rs12506039,rs710835,rs223380,rs12506039,rs10213376	4:57808917,4:95254730,4:86451003	0.00876733	0.00692166	0.00995548	0.00465404
4:86539801	4:1036545:103999909,4:9945148:95318346,4:71594175:95318346,4:82126316:86599024,4:86438548:148969618	rs6830501,rs3816474,rs223380,rs12640611,rs10516950,rs10516950,rs12512502,rs12506039,rs710835,rs223380,rs12506039,rs10213376	4:57808917,4:95254730,4:86451003	0.0087791	0.0069337	0.0099655	0.00465611
4:86540358	4:1036545:103999909,4:9945148:95318346,4:71594175:95318346,4:82126316:86599024,4:86438548:148969618	rs6830501,rs3816474,rs223380,rs12640611,rs10516950,rs10516950,rs12512502,rs12506039,rs710835,rs223380,rs12506039,rs10213376	4:57808917,4:95254730,4:86451003	0.00853129	0.00704557	0.00962387	0.00509172
4:86541053	4:1036545:103999909,4:9945148:95318346,4:71594175:95318346,4:82126316:86599024,4:86438548:148969618	rs6830501,rs3816474,rs223380,rs12640611,rs10516950,rs10516950,rs12512502,rs12506039,rs710835,rs223380,rs12506039,rs10213376	4:57808917,4:95254730,4:86451003	0.0081614	0.00647202	0.00934986	0.00437767	0.00964965			0.0097736
4:86541278	4:1036545:103999909,4:9945148:95318346,4:71594175:95318346,4:82126316:86599024,4:86438548:148969618	rs6830501,rs3816474,rs223380,rs12640611,rs10516950,rs10516950,rs12512502,rs12506039,rs710835,rs223380,rs12506039,rs10213376	4:57808917,4:95254730,4:86451003	0.00885319	0.00701228	0.00996256	0.00467045
4:86543105	4:1036545:103999909,4:9945148:95318346,4:71594175:95318346,4:82126316:86599024,4:86438548:148969618	rs6830501,rs3816474,rs223380,rs12640611,rs10516950,rs10516950,rs12512502,rs12506039,rs710835,rs223380,rs12506039,rs10213376	4:57808917,4:95254730,4:86451003	0.00964956	0.00759586		0.0050533
4:86546059	4:1036545:103999909,4:9945148:95318346,4:71594175:95318346,4:82126316:86599024,4:86438548:148969618	rs6830501,rs3816474,rs223380,rs12640611,rs10516950,rs10516950,rs12512502,rs12506039,rs710835,rs223380,rs12506039,rs10213376	4:57808917,4:95254730,4:86451003	0.00939255	0.00734709		0.00486877
4:86546728	4:1036545:103999909,4:9945148:95318346,4:71594175:95318346,4:82126316:86599024,4:86438548:148969618	rs6830501,rs3816474,rs223380,rs12640611,rs10516950,rs10516950,rs12512502,rs12506039,rs710835,rs223380,rs12506039,rs10213376	4:57808917,4:95254730,4:86451003	0.00938737	0.00736985
4:86547965	4:1036545:103999909,4:9945148:95318346,4:71594175:95318346,4:82126316:86599024,4:86438548:148969618	rs6830501,rs3816474,rs223380,rs12640611,rs10516950,rs10516950,rs12512502,rs12506039,rs710835,rs223380,rs12506039,rs10213376	4:57808917,4:95254730,4:86451003		0.00831897		0.00549675
4:86548666	4:1036545:103999909,4:9945148:95318346,4:71594175:95318346,4:82126316:86599024,4:86438548:148969618	rs6830501,rs3816474,rs223380,rs12640611,rs10516950,rs10516950,rs12512502,rs12506039,rs710835,rs223380,rs12506039,rs10213376	4:57808917,4:95254730,4:86451003		0.00860873		0.00576376
4:86549594	4:1036545:103999909,4:9945148:95318346,4:71594175:95318346,4:82126316:86599024,4:86438548:148969618	rs6830501,rs3816474,rs223380,rs12640611,rs10516950,rs10516950,rs12512502,rs12506039,rs710835,rs223380,rs12506039,rs10213376	4:57808917,4:95254730,4:86451003	0.00812846	0.00719881	0.0093338	0.00487694				0.00955569
4:86549623	4:1036545:103999909,4:9945148:95318346,4:71594175:95318346,4:82126316:86599024,4:86438548:148969618	rs6830501,rs3816474,rs223380,rs12640611,rs10516950,rs10516950,rs12512502,rs12506039,rs710835,rs223380,rs12506039,rs10213376	4:57808917,4:95254730,4:86451003	0.00812765	0.00635583	0.00943262	0.0042394	0.00936889			0.00942835
4:86551082	4:1036545:103999909,4:9945148:95318346,4:71594175:95318346,4:82126316:86599024,4:86438548:148969618	rs6830501,rs3816474,rs223380,rs12640611,rs10516950,rs10516950,rs12512502,rs12506039,rs710835,rs223380,rs12506039,rs10213376	4:57808917,4:95254730,4:86451003	0.008157	0.00663588	0.00924103	0.00434446	0.00959501			0.00980988
4:86554403	4:1036545:103999909,4:9945148:95318346,4:71594175:95318346,4:82126316:86599024,4:86438548:148969618	rs6830501,rs3816474,rs223380,rs12640611,rs10516950,rs10516950,rs12512502,rs12506039,rs710835,rs223380,rs12506039,rs10213376	4:57808917,4:95254730,4:86451003	0.00900658	0.00730499	0.00939234	0.00475237				0.00963932
4:86554518	4:1036545:103999909,4:9945148:95318346,4:71594175:95318346,4:82126316:86599024,4:86438548:148969618	rs6830501,rs3816474,rs223380,rs12640611,rs10516950,rs10516950,rs12512502,rs12506039,rs710835,rs223380,rs12506039,rs10213376	4:57808917,4:95254730,4:86451003	0.0082519	0.0065574	0.00917521	0.00427868	0.00952849
4:86557322	4:1036545:103999909,4:9945148:95318346,4:71594175:95318346,4:82126316:86599024,4:86438548:148969618	rs6830501,rs3816474,rs223380,rs12640611,rs10516950,rs10516950,rs12512502,rs12506039,rs710835,rs223380,rs12506039,rs10213376	4:57808917,4:95254730,4:86451003	0.00903823	0.00714102		0.00466296
4:86557671	4:1036545:103999909,4:9945148:95318346,4:71594175:95318346,4:82126316:86599024,4:86438548:148969618	rs6830501,rs3816474,rs223380,rs12640611,rs10516950,rs10516950,rs12512502,rs12506039,rs710835,rs223380,rs12506039,rs10213376	4:57808917,4:95254730,4:86451003	0.00946482	0.00750056		0.00486609
4:86558686	4:1036545:103999909,4:9945148:95318346,4:71594175:95318346,4:82126316:86599024,4:86438548:148969618	rs6830501,rs3816474,rs223380,rs12640611,rs10516950,rs10516950,rs12512502,rs12506039,rs710835,rs223380,rs12506039,rs10213376	4:57808917,4:95254730,4:86451003	0.00958602	0.00728889	0.0095583	0.00490414				0.00995006
4:86559648	4:1036545:103999909,4:9945148:95318346,4:71594175:95318346,4:82126316:86599024,4:86438548:148969618	rs6830501,rs3816474,rs223380,rs12640611,rs10516950,rs10516950,rs12512502,rs12506039,rs710835,rs223380,rs12506039,rs10213376	4:57808917,4:95254730,4:86451003	0.00960121	0.00747522		0.00487386
4:86561497	4:1036545:103999909,4:9945148:95318346,4:71594175:95318346,4:82126316:86599024,4:86438548:148969618	rs6830501,rs3816474,rs223380,rs12640611,rs10516950,rs10516950,rs12512502,rs12506039,rs710835,rs223380,rs12506039,rs10213376	4:57808917,4:95254730,4:86451003	0.00970499	0.00752059		0.00489461
4:86562647	4:1036545:103999909,4:9945148:95318346,4:71594175:95318346,4:82126316:86599024,4:86438548:148969618	rs6830501,rs3816474,rs223380,rs12640611,rs10516950,rs10516950,rs12512502,rs12506039,rs710835,rs223380,rs12506039,rs10213376	4:57808917,4:95254730,4:86451003	0.00796776	0.0061401	0.00854026	0.00402056	0.00891587	0.00992707		0.0093435
4:86568103	4:1036545:103999909,4:9945148:95318346,4:71594175:95318346,4:82126316:86599024,4:86438548:148969618	rs6830501,rs3816474,rs223380,rs12640611,rs10516950,rs10516950,rs12512502,rs12506039,rs710835,rs223380,rs12506039,rs10213376	4:57808917,4:95254730,4:86451003				0.0098233
4:86572054	4:1036545:103999909,4:9945148:95318346,4:71594175:95318346,4:82126316:86599024,4:86438548:148969618	rs6830501,rs3816474,rs223380,rs12640611,rs10516950,rs10516950,rs12512502,rs12506039,rs710835,rs223380,rs12506039,rs10213376	4:57808917,4:95254730,4:86451003				0.00834143
4:86572446	4:1036545:103999909,4:9945148:95318346,4:71594175:95318346,4:82126316:86599024,4:86438548:148969618	rs6830501,rs3816474,rs223380,rs12640611,rs10516950,rs10516950,rs12512502,rs12506039,rs710835,rs223380,rs12506039,rs10213376	4:57808917,4:95254730,4:86451003				0.00840614
4:86572817	4:1036545:103999909,4:9945148:95318346,4:71594175:95318346,4:82126316:86599024,4:86438548:148969618	rs6830501,rs3816474,rs223380,rs12640611,rs10516950,rs10516950,rs12512502,rs12506039,rs710835,rs223380,rs12506039,rs10213376	4:57808917,4:95254730,4:86451003				0.00922264
4:86572896	4:1036545:103999909,4:9945148:95318346,4:71594175:95318346,4:82126316:86599024,4:86438548:148969618	rs6830501,rs3816474,rs223380,rs12640611,rs10516950,rs10516950,rs12512502,rs12506039,rs710835,rs223380,rs12506039,rs10213376	4:57808917,4:95254730,4:86451003				0.0086147
4:86573335	4:1036545:103999909,4:9945148:95318346,4:71594175:95318346,4:82126316:86599024,4:86438548:148969618	rs6830501,rs3816474,rs223380,rs12640611,rs10516950,rs10516950,rs12512502,rs12506039,rs710835,rs223380,rs12506039,rs10213376	4:57808917,4:95254730,4:86451003		0.00996403		0.00762266
4:86573617	4:1036545:103999909,4:9945148:95318346,4:71594175:95318346,4:82126316:86599024,4:86438548:148969618	rs6830501,rs3816474,rs223380,rs12640611,rs10516950,rs10516950,rs12512502,rs12506039,rs710835,rs223380,rs12506039,rs10213376	4:57808917,4:95254730,4:86451003				0.00758176
4:86573741	4:1036545:103999909,4:9945148:95318346,4:71594175:95318346,4:82126316:86599024,4:86438548:148969618	rs6830501,rs3816474,rs223380,rs12640611,rs10516950,rs10516950,rs12512502,rs12506039,rs710835,rs223380,rs12506039,rs10213376	4:57808917,4:95254730,4:86451003				0.00791316
4:86573843	4:1036545:103999909,4:9945148:95318346,4:71594175:95318346,4:82126316:86599024,4:86438548:148969618	rs6830501,rs3816474,rs223380,rs12640611,rs10516950,rs10516950,rs12512502,rs12506039,rs710835,rs223380,rs12506039,rs10213376	4:57808917,4:95254730,4:86451003				0.00799467
4:86574144	4:1036545:103999909,4:9945148:95318346,4:71594175:95318346,4:82126316:86599024,4:86438548:148969618	rs6830501,rs3816474,rs223380,rs12640611,rs10516950,rs10516950,rs12512502,rs12506039,rs710835,rs223380,rs12506039,rs10213376	4:57808917,4:95254730,4:86451003				0.00810509
4:86574296	4:1036545:103999909,4:9945148:95318346,4:71594175:95318346,4:82126316:86599024,4:86438548:148969618	rs6830501,rs3816474,rs223380,rs12640611,rs10516950,rs10516950,rs12512502,rs12506039,rs710835,rs223380,rs12506039,rs10213376	4:57808917,4:95254730,4:86451003		0.00993733		0.00757533
4:86574402	4:1036545:103999909,4:9945148:95318346,4:71594175:95318346,4:82126316:86599024,4:86438548:148969618	rs6830501,rs3816474,rs223380,rs12640611,rs10516950,rs10516950,rs12512502,rs12506039,rs710835,rs223380,rs12506039,rs10213376	4:57808917,4:95254730,4:86451003		0.00680903	0.00865009	0.00518369
4:86574526	4:1036545:103999909,4:9945148:95318346,4:71594175:95318346,4:82126316:86599024,4:86438548:148969618	rs6830501,rs3816474,rs223380,rs12640611,rs10516950,rs10516950,rs12512502,rs12506039,rs710835,rs223380,rs12506039,rs10213376	4:57808917,4:95254730,4:86451003		0.00697992	0.00891232	0.0053786
4:86574712	4:1036545:103999909,4:9945148:95318346,4:71594175:95318346,4:82126316:86599024,4:86438548:148969618	rs6830501,rs3816474,rs223380,rs12640611,rs10516950,rs10516950,rs12512502,rs12506039,rs710835,rs223380,rs12506039,rs10213376	4:57808917,4:95254730,4:86451003	0.00992296	0.00674163	0.00975717	0.00513632
4:86574751	4:1036545:103999909,4:9945148:95318346,4:71594175:95318346,4:82126316:86599024,4:86438548:148969618	rs6830501,rs3816474,rs223380,rs12640611,rs10516950,rs10516950,rs12512502,rs12506039,rs710835,rs223380,rs12506039,rs10213376	4:57808917,4:95254730,4:86451003				0.00786348
4:86574878	4:1036545:103999909,4:9945148:95318346,4:71594175:95318346,4:82126316:86599024,4:86438548:148969618	rs6830501,rs3816474,rs223380,rs12640611,rs10516950,rs10516950,rs12512502,rs12506039,rs710835,rs223380,rs12506039,rs10213376	4:57808917,4:95254730,4:86451003		0.00970771		0.00740559
4:86574885	4:1036545:103999909,4:9945148:95318346,4:71594175:95318346,4:82126316:86599024,4:86438548:148969618	rs6830501,rs3816474,rs223380,rs12640611,rs10516950,rs10516950,rs12512502,rs12506039,rs710835,rs223380,rs12506039,rs10213376	4:57808917,4:95254730,4:86451003		0.00703949		0.0053558
4:86575258	4:1036545:103999909,4:9945148:95318346,4:71594175:95318346,4:82126316:86599024,4:86438548:148969618	rs6830501,rs3816474,rs223380,rs12640611,rs10516950,rs10516950,rs12512502,rs12506039,rs710835,rs223380,rs12506039,rs10213376	4:57808917,4:95254730,4:86451003		0.00990156		0.00755657
4:86575737	4:1036545:103999909,4:9945148:95318346,4:71594175:95318346,4:82126316:86599024,4:86438548:148969618	rs6830501,rs3816474,rs223380,rs12640611,rs10516950,rs10516950,rs12512502,rs12506039,rs710835,rs223380,rs12506039,rs10213376	4:57808917,4:95254730,4:86451003		0.00982139		0.00760848
4:86576685	4:1036545:103999909,4:9945148:95318346,4:71594175:95318346,4:82126316:86599024,4:86438548:148969618	rs6830501,rs3816474,rs223380,rs12640611,rs10516950,rs10516950,rs12512502,rs12506039,rs710835,rs223380,rs12506039,rs10213376	4:57808917,4:95254730,4:86451003	0.00900508	0.00601675	0.00868654	0.0045936	0.00960738			0.00989882
4:86576733	4:1036545:103999909,4:9945148:95318346,4:71594175:95318346,4:82126316:86599024,4:86438548:148969618	rs6830501,rs3816474,rs223380,rs12640611,rs10516950,rs10516950,rs12512502,rs12506039,rs710835,rs223380,rs12506039,rs10213376	4:57808917,4:95254730,4:86451003		0.00733392		0.00564659
4:86576763	4:1036545:103999909,4:9945148:95318346,4:71594175:95318346,4:82126316:86599024,4:86438548:148969618	rs6830501,rs3816474,rs223380,rs12640611,rs10516950,rs10516950,rs12512502,rs12506039,rs710835,rs223380,rs12506039,rs10213376	4:57808917,4:95254730,4:86451003		0.00992426		0.00768627
4:86577592	4:1036545:103999909,4:9945148:95318346,4:71594175:95318346,4:82126316:86599024,4:86438548:148969618	rs6830501,rs3816474,rs223380,rs12640611,rs10516950,rs10516950,rs12512502,rs12506039,rs710835,rs223380,rs12506039,rs10213376	4:57808917,4:95254730,4:86451003		0.00777243		0.00619357
4:86577705	4:1036545:103999909,4:9945148:95318346,4:71594175:95318346,4:82126316:86599024,4:86438548:148969618	rs6830501,rs3816474,rs223380,rs12640611,rs10516950,rs10516950,rs12512502,rs12506039,rs710835,rs223380,rs12506039,rs10213376	4:57808917,4:95254730,4:86451003	0.0090444	0.00614153	0.00973852	0.00504469
4:86578844	4:1036545:103999909,4:9945148:95318346,4:71594175:95318346,4:82126316:86599024,4:86438548:148969618	rs6830501,rs3816474,rs223380,rs12640611,rs10516950,rs10516950,rs12512502,rs12506039,rs710835,rs223380,rs12506039,rs10213376	4:57808917,4:95254730,4:86451003		0.00809017		0.00638712
4:86579155	4:1036545:103999909,4:9945148:95318346,4:71594175:95318346,4:82126316:86599024,4:86438548:148969618	rs6830501,rs3816474,rs223380,rs12640611,rs10516950,rs10516950,rs12512502,rs12506039,rs710835,rs223380,rs12506039,rs10213376	4:57808917,4:95254730,4:86451003				0.0081483
4:86579503	4:1036545:103999909,4:9945148:95318346,4:71594175:95318346,4:82126316:86599024,4:86438548:148969618	rs6830501,rs3816474,rs223380,rs12640611,rs10516950,rs10516950,rs12512502,rs12506039,rs710835,rs223380,rs12506039,rs10213376	4:57808917,4:95254730,4:86451003		0.0097884		0.00757407
4:86581005	4:1036545:103999909,4:9945148:95318346,4:71594175:95318346,4:82126316:86599024,4:86438548:148969618	rs6830501,rs3816474,rs223380,rs12640611,rs10516950,rs10516950,rs12512502,rs12506039,rs710835,rs223380,rs12506039,rs10213376	4:57808917,4:95254730,4:86451003		0.00999087		0.00805048
4:86585067	4:1036545:103999909,4:9945148:95318346,4:71594175:95318346,4:82126316:86599024,4:86438548:148969618	rs6830501,rs3816474,rs223380,rs12640611,rs10516950,rs10516950,rs12512502,rs12506039,rs710835,rs223380,rs12506039,rs10213376	4:57808917,4:95254730,4:86451003		0.00498652			0.00768314	0.00646335		0.00831557
4:86585797	4:1036545:103999909,4:9945148:95318346,4:71594175:95318346,4:82126316:86599024,4:86438548:148969618	rs6830501,rs3816474,rs223380,rs12640611,rs10516950,rs10516950,rs12512502,rs12506039,rs710835,rs223380,rs12506039,rs10213376	4:57808917,4:95254730,4:86451003		0.00516167			0.00809457	0.00640598		0.00874584
4:95076767	4:1036545:103999909,4:9945148:95318346,4:71594175:95318346,4:86438548:148969618,4:94999466:137098470	rs6830501,rs3816474,rs223380,rs12640611,rs10516950,rs10516950,rs12512502,rs223380,rs12506039,rs10213376,rs56388530,rs7672999,rs10026003	4:57808917,4:95254730,4:86451003,4:95269215			0.00549568	0.00457535
4:95099194	4:1036545:103999909,4:9945148:95318346,4:71594175:95318346,4:86438548:148969618,4:94999466:137098470	rs6830501,rs3816474,rs223380,rs12640611,rs10516950,rs10516950,rs12512502,rs223380,rs12506039,rs10213376,rs56388530,rs7672999,rs10026003	4:57808917,4:95254730,4:86451003,4:95269215	0.00581784	0.00432894	0.00239908	0.00194268	0.00585437	0.0052656		0.00805911
4:95109078	4:1036545:103999909,4:9945148:95318346,4:71594175:95318346,4:86438548:148969618,4:94999466:137098470	rs6830501,rs3816474,rs223380,rs12640611,rs10516950,rs10516950,rs12512502,rs223380,rs12506039,rs10213376,rs56388530,rs7672999,rs10026003	4:57808917,4:95254730,4:86451003,4:95269215		0.00868702	0.00404858	0.00381451
4:95115302	4:1036545:103999909,4:9945148:95318346,4:71594175:95318346,4:86438548:148969618,4:94999466:137098470	rs6830501,rs3816474,rs223380,rs12640611,rs10516950,rs10516950,rs12512502,rs223380,rs12506039,rs10213376,rs56388530,rs7672999,rs10026003	4:57808917,4:95254730,4:86451003,4:95269215		0.00976337	0.0045466	0.00431472
4:95129238	4:1036545:103999909,4:9945148:95318346,4:71594175:95318346,4:86438548:148969618,4:94999466:137098470	rs6830501,rs3816474,rs223380,rs12640611,rs10516950,rs10516950,rs12512502,rs223380,rs12506039,rs10213376,rs56388530,rs7672999,rs10026003	4:57808917,4:95254730,4:86451003,4:95269215	0.00127105	0.00159383	0.0017227	0.00128918	0.00254333	0.0056303	0.00455505	0.00287534
4:95141425	4:1036545:103999909,4:9945148:95318346,4:71594175:95318346,4:86438548:148969618,4:94999466:137098470	rs6830501,rs3816474,rs223380,rs12640611,rs10516950,rs10516950,rs12512502,rs223380,rs12506039,rs10213376,rs56388530,rs7672999,rs10026003	4:57808917,4:95254730,4:86451003,4:95269215	0.00109093	0.00149045	0.00153918	0.00110758	0.00208347	0.00494976	0.00372993	0.00238157
4:95143484	4:1036545:103999909,4:9945148:95318346,4:71594175:95318346,4:86438548:148969618,4:94999466:137098470	rs6830501,rs3816474,rs223380,rs12640611,rs10516950,rs10516950,rs12512502,rs223380,rs12506039,rs10213376,rs56388530,rs7672999,rs10026003	4:57808917,4:95254730,4:86451003,4:95269215	0.00169559	0.00206168	0.00212896	0.00153663	0.00287068	0.00693523	0.00520484	0.00339609
4:95145469	4:1036545:103999909,4:9945148:95318346,4:71594175:95318346,4:86438548:148969618,4:94999466:137098470	rs6830501,rs3816474,rs223380,rs12640611,rs10516950,rs10516950,rs12512502,rs223380,rs12506039,rs10213376,rs56388530,rs7672999,rs10026003	4:57808917,4:95254730,4:86451003,4:95269215	0.00187547	0.00222611	0.00237362	0.00167839	0.00316879	0.00758463	0.00569241	0.00373596
4:95146952	4:1036545:103999909,4:9945148:95318346,4:71594175:95318346,4:86438548:148969618,4:94999466:137098470	rs6830501,rs3816474,rs223380,rs12640611,rs10516950,rs10516950,rs12512502,rs223380,rs12506039,rs10213376,rs56388530,rs7672999,rs10026003	4:57808917,4:95254730,4:86451003,4:95269215	0.00204952	0.0024372	0.00254716	0.00184302	0.00343971	0.00833169	0.00625878	0.0041227
4:95148042	4:1036545:103999909,4:9945148:95318346,4:71594175:95318346,4:86438548:148969618,4:94999466:137098470	rs6830501,rs3816474,rs223380,rs12640611,rs10516950,rs10516950,rs12512502,rs223380,rs12506039,rs10213376,rs56388530,rs7672999,rs10026003	4:57808917,4:95254730,4:86451003,4:95269215	0.00190493	0.0022172	0.00233538	0.00168729	0.00316848	0.00764341	0.00572775	0.00370873
4:95149319	4:1036545:103999909,4:9945148:95318346,4:71594175:95318346,4:86438548:148969618,4:94999466:137098470	rs6830501,rs3816474,rs223380,rs12640611,rs10516950,rs10516950,rs12512502,rs223380,rs12506039,rs10213376,rs56388530,rs7672999,rs10026003	4:57808917,4:95254730,4:86451003,4:95269215	0.000397477	0.000603117	0.000672658	0.000477063	0.0010445	0.00185722	0.00157386	0.00160674
4:95149434	4:1036545:103999909,4:9945148:95318346,4:71594175:95318346,4:86438548:148969618,4:94999466:137098470	rs6830501,rs3816474,rs223380,rs12640611,rs10516950,rs10516950,rs12512502,rs223380,rs12506039,rs10213376,rs56388530,rs7672999,rs10026003	4:57808917,4:95254730,4:86451003,4:95269215	0.0016693	0.00204405	0.00183424	0.00153428	0.00283579	0.00690627	0.0051971	0.00539457
4:95150805	4:1036545:103999909,4:9945148:95318346,4:71594175:95318346,4:86438548:148969618,4:94999466:137098470	rs6830501,rs3816474,rs223380,rs12640611,rs10516950,rs10516950,rs12512502,rs223380,rs12506039,rs10213376,rs56388530,rs7672999,rs10026003	4:57808917,4:95254730,4:86451003,4:95269215	0.00203749	0.0024391	0.00216782	0.00184193	0.0034409	0.00833122	0.00631391	0.00653009
4:95152215	4:1036545:103999909,4:9945148:95318346,4:71594175:95318346,4:86438548:148969618,4:94999466:137098470	rs6830501,rs3816474,rs223380,rs12640611,rs10516950,rs10516950,rs12512502,rs223380,rs12506039,rs10213376,rs56388530,rs7672999,rs10026003	4:57808917,4:95254730,4:86451003,4:95269215	0.00202128	0.00263693	0.00263772	0.00193728	0.00343872	0.00823575	0.00609214	0.00420259
4:95153831	4:1036545:103999909,4:9945148:95318346,4:71594175:95318346,4:86438548:148969618,4:94999466:137098470	rs6830501,rs3816474,rs223380,rs12640611,rs10516950,rs10516950,rs12512502,rs223380,rs12506039,rs10213376,rs56388530,rs7672999,rs10026003	4:57808917,4:95254730,4:86451003,4:95269215	0.00203033	0.00245518	0.00254019	0.00183829	0.00341338	0.00833256	0.00624316	0.00410329
4:95155505	4:1036545:103999909,4:9945148:95318346,4:71594175:95318346,4:86438548:148969618,4:94999466:137098470	rs6830501,rs3816474,rs223380,rs12640611,rs10516950,rs10516950,rs12512502,rs223380,rs12506039,rs10213376,rs56388530,rs7672999,rs10026003	4:57808917,4:95254730,4:86451003,4:95269215	0.000370285	0.000854302	0.00124578	0.000783782	0.0015053	0.00307268	0.00258649	0.00260488
4:95157156	4:1036545:103999909,4:9945148:95318346,4:71594175:95318346,4:86438548:148969618,4:94999466:137098470	rs6830501,rs3816474,rs223380,rs12640611,rs10516950,rs10516950,rs12512502,rs223380,rs12506039,rs10213376,rs56388530,rs7672999,rs10026003	4:57808917,4:95254730,4:86451003,4:95269215	0.00177137	0.00217186	0.00196301	0.00160446	0.00298802	0.00724141	0.00544561	0.00511857
4:95157240	4:1036545:103999909,4:9945148:95318346,4:71594175:95318346,4:86438548:148969618,4:94999466:137098470	rs6830501,rs3816474,rs223380,rs12640611,rs10516950,rs10516950,rs12512502,rs223380,rs12506039,rs10213376,rs56388530,rs7672999,rs10026003	4:57808917,4:95254730,4:86451003,4:95269215	0.00134445	0.00167835	0.00155991	0.00132671	0.00252835	0.0059242	0.00470624	0.00469514
4:95158495	4:1036545:103999909,4:9945148:95318346,4:71594175:95318346,4:86438548:148969618,4:94999466:137098470	rs6830501,rs3816474,rs223380,rs12640611,rs10516950,rs10516950,rs12512502,rs223380,rs12506039,rs10213376,rs56388530,rs7672999,rs10026003	4:57808917,4:95254730,4:86451003,4:95269215	0.00184419	0.00227105	0.00204972	0.00167598	0.00313384	0.00757011	0.00568285	0.00589357
4:95159361	4:1036545:103999909,4:9945148:95318346,4:71594175:95318346,4:86438548:148969618,4:94999466:137098470	rs6830501,rs3816474,rs223380,rs12640611,rs10516950,rs10516950,rs12512502,rs223380,rs12506039,rs10213376,rs56388530,rs7672999,rs10026003	4:57808917,4:95254730,4:86451003,4:95269215	0.000372725	0.000866589	0.00151472	0.000768247	0.00150612	0.00310282	0.00259789	0.00181593
4:95162425	4:1036545:103999909,4:9945148:95318346,4:71594175:95318346,4:86438548:148969618,4:94999466:137098470	rs6830501,rs3816474,rs223380,rs12640611,rs10516950,rs10516950,rs12512502,rs223380,rs12506039,rs10213376,rs56388530,rs7672999,rs10026003	4:57808917,4:95254730,4:86451003,4:95269215	0.000746859	0.000978348	0.000875321	0.000722396	0.0013257	0.00306402	0.00236803	0.00253971
4:95165662	4:1036545:103999909,4:9945148:95318346,4:71594175:95318346,4:86438548:148969618,4:94999466:137098470	rs6830501,rs3816474,rs223380,rs12640611,rs10516950,rs10516950,rs12512502,rs223380,rs12506039,rs10213376,rs56388530,rs7672999,rs10026003	4:57808917,4:95254730,4:86451003,4:95269215	0.000838986	0.00106745	0.000970746	0.000787843	0.00145168	0.00333449	0.00259502	0.00269062
4:95167087	4:1036545:103999909,4:9945148:95318346,4:71594175:95318346,4:86438548:148969618,4:94999466:137098470	rs6830501,rs3816474,rs223380,rs12640611,rs10516950,rs10516950,rs12512502,rs223380,rs12506039,rs10213376,rs56388530,rs7672999,rs10026003	4:57808917,4:95254730,4:86451003,4:95269215	0.00231341	0.00291021	0.00288183	0.00213074	0.00384422	0.00908094	0.00686167	0.00490873
4:95167088	4:1036545:103999909,4:9945148:95318346,4:71594175:95318346,4:86438548:148969618,4:94999466:137098470	rs6830501,rs3816474,rs223380,rs12640611,rs10516950,rs10516950,rs12512502,rs223380,rs12506039,rs10213376,rs56388530,rs7672999,rs10026003	4:57808917,4:95254730,4:86451003,4:95269215	0.0024296	0.00305425	0.00301765	0.00223248	0.00400794	0.00951538	0.0071797	0.00513268
4:95167751	4:1036545:103999909,4:9945148:95318346,4:71594175:95318346,4:86438548:148969618,4:94999466:137098470	rs6830501,rs3816474,rs223380,rs12640611,rs10516950,rs10516950,rs12512502,rs223380,rs12506039,rs10213376,rs56388530,rs7672999,rs10026003	4:57808917,4:95254730,4:86451003,4:95269215	0.00191976	0.00240662	0.00244312	0.00176296	0.00315721	0.0076341	0.00563757	0.0038913
4:95168019	4:1036545:103999909,4:9945148:95318346,4:71594175:95318346,4:86438548:148969618,4:94999466:137098470	rs6830501,rs3816474,rs223380,rs12640611,rs10516950,rs10516950,rs12512502,rs223380,rs12506039,rs10213376,rs56388530,rs7672999,rs10026003	4:57808917,4:95254730,4:86451003,4:95269215	0.00241636	0.00321811	0.00275553	0.00231712	0.00416683	0.00999027	0.00730623	0.0080714
4:95169682	4:1036545:103999909,4:9945148:95318346,4:71594175:95318346,4:86438548:148969618,4:94999466:137098470	rs6830501,rs3816474,rs223380,rs12640611,rs10516950,rs10516950,rs12512502,rs223380,rs12506039,rs10213376,rs56388530,rs7672999,rs10026003	4:57808917,4:95254730,4:86451003,4:95269215	0.00157346	0.00222608	0.00195449	0.00167495	0.0031038	0.00719414	0.00552144	0.00607501
4:95173779	4:1036545:103999909,4:9945148:95318346,4:71594175:95318346,4:86438548:148969618,4:94999466:137098470	rs6830501,rs3816474,rs223380,rs12640611,rs10516950,rs10516950,rs12512502,rs223380,rs12506039,rs10213376,rs56388530,rs7672999,rs10026003	4:57808917,4:95254730,4:86451003,4:95269215	0.00264929	0.00392135	0.00321785	0.00294597	0.00587208		0.0094034
4:95175682	4:1036545:103999909,4:9945148:95318346,4:71594175:95318346,4:86438548:148969618,4:94999466:137098470	rs6830501,rs3816474,rs223380,rs12640611,rs10516950,rs10516950,rs12512502,rs223380,rs12506039,rs10213376,rs56388530,rs7672999,rs10026003	4:57808917,4:95254730,4:86451003,4:95269215	0.00229419	0.00306329	0.00264566	0.00221339	0.0039239	0.00951821	0.00691688	0.00778664
4:95178589	4:1036545:103999909,4:9945148:95318346,4:71594175:95318346,4:86438548:148969618,4:94999466:137098470	rs6830501,rs3816474,rs223380,rs12640611,rs10516950,rs10516950,rs12512502,rs223380,rs12506039,rs10213376,rs56388530,rs7672999,rs10026003	4:57808917,4:95254730,4:86451003,4:95269215	0.0021119	0.00291362	0.0029341	0.00211613	0.00375251	0.0090707	0.00675393	0.00470534
4:95183000	4:1036545:103999909,4:9945148:95318346,4:71594175:95318346,4:86438548:148969618,4:94999466:137098470	rs6830501,rs3816474,rs223380,rs12640611,rs10516950,rs10516950,rs12512502,rs223380,rs12506039,rs10213376,rs56388530,rs7672999,rs10026003	4:57808917,4:95254730,4:86451003,4:95269215	0.000769103	0.00102249	0.000929562	0.000755283	0.00135965	0.00322991	0.00245115	0.00263718
4:95184748	4:1036545:103999909,4:9945148:95318346,4:71594175:95318346,4:86438548:148969618,4:94999466:137098470	rs6830501,rs3816474,rs223380,rs12640611,rs10516950,rs10516950,rs12512502,rs223380,rs12506039,rs10213376,rs56388530,rs7672999,rs10026003	4:57808917,4:95254730,4:86451003,4:95269215	0.00147708	0.00208164	0.00211753	0.00161069	0.00290079	0.00689633	0.0052977	0.00356974
4:95192461	4:1036545:103999909,4:9945148:95318346,4:71594175:95318346,4:86438548:148969618,4:94999466:137098470	rs6830501,rs3816474,rs223380,rs12640611,rs10516950,rs10516950,rs12512502,rs223380,rs12506039,rs10213376,rs56388530,rs7672999,rs10026003	4:57808917,4:95254730,4:86451003,4:95269215	0.00232895	0.00322592	0.00280986	0.00235397	0.00412509		0.00738217	0.00809652
4:95197520	4:1036545:103999909,4:9945148:95318346,4:71594175:95318346,4:86438548:148969618,4:94999466:137098470	rs6830501,rs3816474,rs223380,rs12640611,rs10516950,rs10516950,rs12512502,rs223380,rs12506039,rs10213376,rs56388530,rs7672999,rs10026003	4:57808917,4:95254730,4:86451003,4:95269215	0.0023485	0.00294301	0.00269623	0.00221608	0.0048088	0.00847047	0.00709647	0.0076358
4:95201073	4:1036545:103999909,4:9945148:95318346,4:71594175:95318346,4:86438548:148969618,4:94999466:137098470	rs6830501,rs3816474,rs223380,rs12640611,rs10516950,rs10516950,rs12512502,rs223380,rs12506039,rs10213376,rs56388530,rs7672999,rs10026003	4:57808917,4:95254730,4:86451003,4:95269215	0.00254403	0.00340911	0.00342711	0.0024903	0.00432128		0.0079684	0.00558289
4:95213783	4:1036545:103999909,4:9945148:95318346,4:71594175:95318346,4:86438548:148969618,4:94999466:137098470	rs6830501,rs3816474,rs223380,rs12640611,rs10516950,rs10516950,rs12512502,rs223380,rs12506039,rs10213376,rs56388530,rs7672999,rs10026003	4:57808917,4:95254730,4:86451003,4:95269215	0.00271267	0.0037424	0.00374685	0.0028586	0.00516012		0.00941072	0.00620496
4:95216780	4:1036545:103999909,4:9945148:95318346,4:71594175:95318346,4:86438548:148969618,4:94999466:137098470	rs6830501,rs3816474,rs223380,rs12640611,rs10516950,rs10516950,rs12512502,rs223380,rs12506039,rs10213376,rs56388530,rs7672999,rs10026003	4:57808917,4:95254730,4:86451003,4:95269215	0.00278382	0.00385346	0.00394072	0.00285465	0.00946975		0.00913385	0.00632512
4:95216823	4:1036545:103999909,4:9945148:95318346,4:71594175:95318346,4:86438548:148969618,4:94999466:137098470	rs6830501,rs3816474,rs223380,rs12640611,rs10516950,rs10516950,rs12512502,rs223380,rs12506039,rs10213376,rs56388530,rs7672999,rs10026003	4:57808917,4:95254730,4:86451003,4:95269215	0.00073314	0.000981146	0.00106851	0.000735361	0.00236848	0.00308877	0.00237994	0.00152772
4:95222995	4:1036545:103999909,4:9945148:95318346,4:71594175:95318346,4:86438548:148969618,4:94999466:137098470	rs6830501,rs3816474,rs223380,rs12640611,rs10516950,rs10516950,rs12512502,rs223380,rs12506039,rs10213376,rs56388530,rs7672999,rs10026003	4:57808917,4:95254730,4:86451003,4:95269215	0.00150046	0.00196756	0.00202505	0.00142098	0.00246503	0.00604124	0.00451349	0.00303494
4:95223698	4:1036545:103999909,4:9945148:95318346,4:71594175:95318346,4:86438548:148969618,4:94999466:137098470	rs6830501,rs3816474,rs223380,rs12640611,rs10516950,rs10516950,rs12512502,rs223380,rs12506039,rs10213376,rs56388530,rs7672999,rs10026003	4:57808917,4:95254730,4:86451003,4:95269215	0.000471169	0.000770858	0.000967105	0.000579262	0.0012481	0.00232359	0.00185872	0.00188399
4:95224812	4:1036545:103999909,4:9945148:95318346,4:71594175:95318346,4:86438548:148969618,4:94999466:137098470	rs6830501,rs3816474,rs223380,rs12640611,rs10516950,rs10516950,rs12512502,rs223380,rs12506039,rs10213376,rs56388530,rs7672999,rs10026003	4:57808917,4:95254730,4:86451003,4:95269215	0.00163637	0.00231563	0.00200855	0.00163991	0.0031795	0.00714218	0.00534973	0.00597012
4:95239783	4:1036545:103999909,4:9945148:95318346,4:71594175:95318346,4:86438548:148969618,4:94999466:137098470	rs6830501,rs3816474,rs223380,rs12640611,rs10516950,rs10516950,rs12512502,rs223380,rs12506039,rs10213376,rs56388530,rs7672999,rs10026003	4:57808917,4:95254730,4:86451003,4:95269215	0.000530599	0.000717601	0.00100059	0.000677907	0.00155838	0.00246004	0.00288178	0.000807003
4:95245527	4:1036545:103999909,4:9945148:95318346,4:71594175:95318346,4:86438548:148969618,4:94999466:137098470	rs6830501,rs3816474,rs223380,rs12640611,rs10516950,rs10516950,rs12512502,rs223380,rs12506039,rs10213376,rs56388530,rs7672999,rs10026003	4:57808917,4:95254730,4:86451003,4:95269215	0.000508098	0.00070559	0.00100159	0.000670576	0.00157022	0.00243308	0.00285774	0.000824642
4:95249286	4:1036545:103999909,4:9945148:95318346,4:71594175:95318346,4:86438548:148969618,4:94999466:137098470	rs6830501,rs3816474,rs223380,rs12640611,rs10516950,rs10516950,rs12512502,rs223380,rs12506039,rs10213376,rs56388530,rs7672999,rs10026003	4:57808917,4:95254730,4:86451003,4:95269215	0.00046625	0.000606804	0.000688548	0.000507733	0.00118562	0.00185854	0.00221745	0.00117879
4:95253263	4:1036545:103999909,4:9945148:95318346,4:71594175:95318346,4:86438548:148969618,4:94999466:137098470	rs6830501,rs3816474,rs223380,rs12640611,rs10516950,rs10516950,rs12512502,rs223380,rs12506039,rs10213376,rs56388530,rs7672999,rs10026003	4:57808917,4:95254730,4:86451003,4:95269215	0.000822406	0.00108531	0.00102388	0.00101899	0.00226376	0.00332872	0.00357916	0.00149807
4:95254730	4:1036545:103999909,4:9945148:95318346,4:71594175:95318346,4:86438548:148969618,4:94999466:137098470	rs6830501,rs3816474,rs223380,rs12640611,rs10516950,rs10516950,rs12512502,rs223380,rs12506039,rs10213376,rs56388530,rs7672999,rs10026003	4:57808917,4:95254730,4:86451003,4:95269215	0.000172734	0.000239891	0.000259121	0.000193191	0.000483258	0.000704457	0.000862731	0.000438511
4:95256649	4:1036545:103999909,4:9945148:95318346,4:71594175:95318346,4:86438548:148969618,4:94999466:137098470	rs6830501,rs3816474,rs223380,rs12640611,rs10516950,rs10516950,rs12512502,rs223380,rs12506039,rs10213376,rs56388530,rs7672999,rs10026003	4:57808917,4:95254730,4:86451003,4:95269215	0.000335097	0.00075772	0.00120313	0.000839901	0.000994437	0.00272541	0.00237772	0.00146933
4:95257554	4:1036545:103999909,4:9945148:95318346,4:71594175:95318346,4:86438548:148969618,4:94999466:137098470	rs6830501,rs3816474,rs223380,rs12640611,rs10516950,rs10516950,rs12512502,rs223380,rs12506039,rs10213376,rs56388530,rs7672999,rs10026003	4:57808917,4:95254730,4:86451003,4:95269215	0.000512939	0.000634901	0.000960352	0.000562	0.00124887	0.0020623	0.00247939	0.000757649
4:95257753	4:1036545:103999909,4:9945148:95318346,4:71594175:95318346,4:86438548:148969618,4:94999466:137098470	rs6830501,rs3816474,rs223380,rs12640611,rs10516950,rs10516950,rs12512502,rs223380,rs12506039,rs10213376,rs56388530,rs7672999,rs10026003	4:57808917,4:95254730,4:86451003,4:95269215	0.00121618	0.00149581	0.00212534	0.00133939	0.00288984	0.00486128	0.00592394	0.00200125
4:95258401	4:1036545:103999909,4:9945148:95318346,4:71594175:95318346,4:86438548:148969618,4:94999466:137098470	rs6830501,rs3816474,rs223380,rs12640611,rs10516950,rs10516950,rs12512502,rs223380,rs12506039,rs10213376,rs56388530,rs7672999,rs10026003	4:57808917,4:95254730,4:86451003,4:95269215	0.00188901	0.00232982	0.00364729	0.00219542	0.00575425	0.00761755	0.00941172	0.00341102
4:95258410	4:1036545:103999909,4:9945148:95318346,4:71594175:95318346,4:86438548:148969618,4:94999466:137098470	rs6830501,rs3816474,rs223380,rs12640611,rs10516950,rs10516950,rs12512502,rs223380,rs12506039,rs10213376,rs56388530,rs7672999,rs10026003	4:57808917,4:95254730,4:86451003,4:95269215	0.000398802	0.000546403	0.000788187	0.000548631	0.00118547	0.00176178	0.00218395	0.000722537
4:95258655	4:1036545:103999909,4:9945148:95318346,4:71594175:95318346,4:86438548:148969618,4:94999466:137098470	rs6830501,rs3816474,rs223380,rs12640611,rs10516950,rs10516950,rs12512502,rs223380,rs12506039,rs10213376,rs56388530,rs7672999,rs10026003	4:57808917,4:95254730,4:86451003,4:95269215	0.000511082	0.000802868	0.00122816	0.000682745	0.00144236	0.00224476	0.00302196	0.00093035
4:95258680	4:1036545:103999909,4:9945148:95318346,4:71594175:95318346,4:86438548:148969618,4:94999466:137098470	rs6830501,rs3816474,rs223380,rs12640611,rs10516950,rs10516950,rs12512502,rs223380,rs12506039,rs10213376,rs56388530,rs7672999,rs10026003	4:57808917,4:95254730,4:86451003,4:95269215	0.000660607	0.000978552	0.00150974	0.000822935	0.00176788	0.00280746	0.0036912	0.00115872
4:95261251	4:1036545:103999909,4:9945148:95318346,4:71594175:95318346,4:86438548:148969618,4:94999466:137098470	rs6830501,rs3816474,rs223380,rs12640611,rs10516950,rs10516950,rs12512502,rs223380,rs12506039,rs10213376,rs56388530,rs7672999,rs10026003	4:57808917,4:95254730,4:86451003,4:95269215	0.000387313	0.000671382	0.00104997	0.000566189	0.00112008	0.00195926	0.00225625	0.000749507
4:95268071	4:1036545:103999909,4:9945148:95318346,4:71594175:95318346,4:86438548:148969618,4:94999466:137098470	rs6830501,rs3816474,rs223380,rs12640611,rs10516950,rs10516950,rs12512502,rs223380,rs12506039,rs10213376,rs56388530,rs7672999,rs10026003	4:57808917,4:95254730,4:86451003,4:95269215	0.000270475	0.000527361	0.000622112	0.000456658	0.000733139	0.00164	0.00190825	0.00103903
4:95269215	4:1036545:103999909,4:9945148:95318346,4:71594175:95318346,4:86438548:148969618,4:94999466:137098470	rs6830501,rs3816474,rs223380,rs12640611,rs10516950,rs10516950,rs12512502,rs223380,rs12506039,rs10213376,rs56388530,rs7672999,rs10026003	4:57808917,4:95254730,4:86451003,4:95269215	0.000171747	0.000334209	0.000456605	0.000308222	0.00047662	0.00102842	0.00122596	0.000311643
4:95269279	4:1036545:103999909,4:9945148:95318346,4:71594175:95318346,4:86438548:148969618,4:94999466:137098470	rs6830501,rs3816474,rs223380,rs12640611,rs10516950,rs10516950,rs12512502,rs223380,rs12506039,rs10213376,rs56388530,rs7672999,rs10026003	4:57808917,4:95254730,4:86451003,4:95269215	0.000273057	0.000531231	0.000730559	0.000470151	0.00073152	0.00165055	0.00192755	0.000560957
4:95271352	4:1036545:103999909,4:9945148:95318346,4:71594175:95318346,4:86438548:148969618,4:94999466:137098470	rs6830501,rs3816474,rs223380,rs12640611,rs10516950,rs10516950,rs12512502,rs223380,rs12506039,rs10213376,rs56388530,rs7672999,rs10026003	4:57808917,4:95254730,4:86451003,4:95269215	0.000680759	0.00120697	0.00183081	0.0011938	0.0017062	0.00413952	0.00475771	0.00152142
4:95274653	4:1036545:103999909,4:9945148:95318346,4:71594175:95318346,4:86438548:148969618,4:94999466:137098470	rs6830501,rs3816474,rs223380,rs12640611,rs10516950,rs10516950,rs12512502,rs223380,rs12506039,rs10213376,rs56388530,rs7672999,rs10026003	4:57808917,4:95254730,4:86451003,4:95269215	0.000554768	0.000964059	0.00125382	0.00095766	0.00162351	0.00322065	0.00390435	0.0020386
4:95275157	4:1036545:103999909,4:9945148:95318346,4:71594175:95318346,4:86438548:148969618,4:94999466:137098470	rs6830501,rs3816474,rs223380,rs12640611,rs10516950,rs10516950,rs12512502,rs223380,rs12506039,rs10213376,rs56388530,rs7672999,rs10026003	4:57808917,4:95254730,4:86451003,4:95269215	0.000462584	0.000817352	0.00126471	0.000810355	0.0014658	0.00270883	0.00327534	0.00101201
4:95275771	4:1036545:103999909,4:9945148:95318346,4:71594175:95318346,4:86438548:148969618,4:94999466:137098470	rs6830501,rs3816474,rs223380,rs12640611,rs10516950,rs10516950,rs12512502,rs223380,rs12506039,rs10213376,rs56388530,rs7672999,rs10026003	4:57808917,4:95254730,4:86451003,4:95269215	0.00269632	0.00467782	0.00754269	0.00537461
4:95277038	4:1036545:103999909,4:9945148:95318346,4:71594175:95318346,4:86438548:148969618,4:94999466:137098470	rs6830501,rs3816474,rs223380,rs12640611,rs10516950,rs10516950,rs12512502,rs223380,rs12506039,rs10213376,rs56388530,rs7672999,rs10026003	4:57808917,4:95254730,4:86451003,4:95269215	0.000406851	0.000638324	0.000959684	0.000581778	0.00157516	0.00238888	0.00270111	0.00170486
4:95277099	4:1036545:103999909,4:9945148:95318346,4:71594175:95318346,4:86438548:148969618,4:94999466:137098470	rs6830501,rs3816474,rs223380,rs12640611,rs10516950,rs10516950,rs12512502,rs223380,rs12506039,rs10213376,rs56388530,rs7672999,rs10026003	4:57808917,4:95254730,4:86451003,4:95269215	0.000650477	0.000987669	0.00154555	0.000938301	0.00237274	0.00394445	0.00423866	0.00267514
4:95280763	4:1036545:103999909,4:9945148:95318346,4:71594175:95318346,4:86438548:148969618,4:94999466:137098470	rs6830501,rs3816474,rs223380,rs12640611,rs10516950,rs10516950,rs12512502,rs223380,rs12506039,rs10213376,rs56388530,rs7672999,rs10026003	4:57808917,4:95254730,4:86451003,4:95269215	0.0026108	0.00604888		0.00451035	0.00948171
4:95282365	4:1036545:103999909,4:9945148:95318346,4:71594175:95318346,4:86438548:148969618,4:94999466:137098470	rs6830501,rs3816474,rs223380,rs12640611,rs10516950,rs10516950,rs12512502,rs223380,rs12506039,rs10213376,rs56388530,rs7672999,rs10026003	4:57808917,4:95254730,4:86451003,4:95269215	0.00210722	0.00488254		0.00356704	0.0075884			0.0082652
4:95283980	4:1036545:103999909,4:9945148:95318346,4:71594175:95318346,4:86438548:148969618,4:94999466:137098470	rs6830501,rs3816474,rs223380,rs12640611,rs10516950,rs10516950,rs12512502,rs223380,rs12506039,rs10213376,rs56388530,rs7672999,rs10026003	4:57808917,4:95254730,4:86451003,4:95269215	0.00259092	0.00586841		0.00438019	0.00917217
4:95285622	4:1036545:103999909,4:9945148:95318346,4:71594175:95318346,4:86438548:148969618,4:94999466:137098470	rs6830501,rs3816474,rs223380,rs12640611,rs10516950,rs10516950,rs12512502,rs223380,rs12506039,rs10213376,rs56388530,rs7672999,rs10026003	4:57808917,4:95254730,4:86451003,4:95269215	0.0026583	0.00606837		0.00441074	0.00962143
4:95288819	4:1036545:103999909,4:9945148:95318346,4:71594175:95318346,4:86438548:148969618,4:94999466:137098470	rs6830501,rs3816474,rs223380,rs12640611,rs10516950,rs10516950,rs12512502,rs223380,rs12506039,rs10213376,rs56388530,rs7672999,rs10026003	4:57808917,4:95254730,4:86451003,4:95269215	0.00169342	0.00396373	0.00596206	0.00261018	0.00587774			0.00821911
4:95289278	4:1036545:103999909,4:9945148:95318346,4:71594175:95318346,4:86438548:148969618,4:94999466:137098470	rs6830501,rs3816474,rs223380,rs12640611,rs10516950,rs10516950,rs12512502,rs223380,rs12506039,rs10213376,rs56388530,rs7672999,rs10026003	4:57808917,4:95254730,4:86451003,4:95269215	0.00246247	0.00553731		0.0039857	0.0088479			0.00926759
4:95292702	4:1036545:103999909,4:9945148:95318346,4:71594175:95318346,4:86438548:148969618,4:94999466:137098470	rs6830501,rs3816474,rs223380,rs12640611,rs10516950,rs10516950,rs12512502,rs223380,rs12506039,rs10213376,rs56388530,rs7672999,rs10026003	4:57808917,4:95254730,4:86451003,4:95269215	0.00189371	0.00436835	0.0068991	0.00317426	0.00688115			0.00963138
4:95297241	4:1036545:103999909,4:9945148:95318346,4:71594175:95318346,4:86438548:148969618,4:94999466:137098470	rs6830501,rs3816474,rs223380,rs12640611,rs10516950,rs10516950,rs12512502,rs223380,rs12506039,rs10213376,rs56388530,rs7672999,rs10026003	4:57808917,4:95254730,4:86451003,4:95269215	0.00287118	0.00749871		0.00461069
4:95298060	4:1036545:103999909,4:9945148:95318346,4:71594175:95318346,4:86438548:148969618,4:94999466:137098470	rs6830501,rs3816474,rs223380,rs12640611,rs10516950,rs10516950,rs12512502,rs223380,rs12506039,rs10213376,rs56388530,rs7672999,rs10026003	4:57808917,4:95254730,4:86451003,4:95269215	0.00882571
4:95300532	4:1036545:103999909,4:9945148:95318346,4:71594175:95318346,4:86438548:148969618,4:94999466:137098470	rs6830501,rs3816474,rs223380,rs12640611,rs10516950,rs10516950,rs12512502,rs223380,rs12506039,rs10213376,rs56388530,rs7672999,rs10026003	4:57808917,4:95254730,4:86451003,4:95269215	0.0019607	0.00464334	0.00718168	0.00325891	0.00772795
4:95301887	4:1036545:103999909,4:9945148:95318346,4:71594175:95318346,4:86438548:148969618,4:94999466:137098470	rs6830501,rs3816474,rs223380,rs12640611,rs10516950,rs10516950,rs12512502,rs223380,rs12506039,rs10213376,rs56388530,rs7672999,rs10026003	4:57808917,4:95254730,4:86451003,4:95269215	0.00192949	0.0049469		0.00495878
4:95302261	4:1036545:103999909,4:9945148:95318346,4:71594175:95318346,4:86438548:148969618,4:94999466:137098470	rs6830501,rs3816474,rs223380,rs12640611,rs10516950,rs10516950,rs12512502,rs223380,rs12506039,rs10213376,rs56388530,rs7672999,rs10026003	4:57808917,4:95254730,4:86451003,4:95269215	0.00240978	0.00560593		0.00395772	0.00924092			0.00953626
4:95302791	4:1036545:103999909,4:9945148:95318346,4:71594175:95318346,4:86438548:148969618,4:94999466:137098470	rs6830501,rs3816474,rs223380,rs12640611,rs10516950,rs10516950,rs12512502,rs223380,rs12506039,rs10213376,rs56388530,rs7672999,rs10026003	4:57808917,4:95254730,4:86451003,4:95269215	0.00323212	0.00835773		0.00754656
4:95302915	4:1036545:103999909,4:9945148:95318346,4:71594175:95318346,4:86438548:148969618,4:94999466:137098470	rs6830501,rs3816474,rs223380,rs12640611,rs10516950,rs10516950,rs12512502,rs223380,rs12506039,rs10213376,rs56388530,rs7672999,rs10026003	4:57808917,4:95254730,4:86451003,4:95269215	0.00235751	0.00556487	0.00858768	0.00384843	0.00906356
4:95304344	4:1036545:103999909,4:9945148:95318346,4:71594175:95318346,4:86438548:148969618,4:94999466:137098470	rs6830501,rs3816474,rs223380,rs12640611,rs10516950,rs10516950,rs12512502,rs223380,rs12506039,rs10213376,rs56388530,rs7672999,rs10026003	4:57808917,4:95254730,4:86451003,4:95269215	0.00214233	0.00510391	0.00995897	0.00352755	0.00832334			0.00843076
4:95304701	4:1036545:103999909,4:9945148:95318346,4:71594175:95318346,4:86438548:148969618,4:94999466:137098470	rs6830501,rs3816474,rs223380,rs12640611,rs10516950,rs10516950,rs12512502,rs223380,rs12506039,rs10213376,rs56388530,rs7672999,rs10026003	4:57808917,4:95254730,4:86451003,4:95269215	0.00199958	0.00479046	0.00959643	0.00335393	0.00788843			0.00793643
4:95306010	4:1036545:103999909,4:9945148:95318346,4:71594175:95318346,4:86438548:148969618,4:94999466:137098470	rs6830501,rs3816474,rs223380,rs12640611,rs10516950,rs10516950,rs12512502,rs223380,rs12506039,rs10213376,rs56388530,rs7672999,rs10026003	4:57808917,4:95254730,4:86451003,4:95269215	0.00241561	0.00571915		0.00386375	0.00892962			0.0092503
4:95306983	4:1036545:103999909,4:9945148:95318346,4:71594175:95318346,4:86438548:148969618,4:94999466:137098470	rs6830501,rs3816474,rs223380,rs12640611,rs10516950,rs10516950,rs12512502,rs223380,rs12506039,rs10213376,rs56388530,rs7672999,rs10026003	4:57808917,4:95254730,4:86451003,4:95269215	0.00210483	0.00478998	0.00991196	0.00346159	0.00809902			0.00837939
4:95307037	4:1036545:103999909,4:9945148:95318346,4:71594175:95318346,4:86438548:148969618,4:94999466:137098470	rs6830501,rs3816474,rs223380,rs12640611,rs10516950,rs10516950,rs12512502,rs223380,rs12506039,rs10213376,rs56388530,rs7672999,rs10026003	4:57808917,4:95254730,4:86451003,4:95269215	0.00241549	0.00560522		0.00401484	0.0093279			0.00969668
4:95308579	4:1036545:103999909,4:9945148:95318346,4:71594175:95318346,4:86438548:148969618,4:94999466:137098470	rs6830501,rs3816474,rs223380,rs12640611,rs10516950,rs10516950,rs12512502,rs223380,rs12506039,rs10213376,rs56388530,rs7672999,rs10026003	4:57808917,4:95254730,4:86451003,4:95269215	0.00438592
4:95308746	4:1036545:103999909,4:9945148:95318346,4:71594175:95318346,4:86438548:148969618,4:94999466:137098470	rs6830501,rs3816474,rs223380,rs12640611,rs10516950,rs10516950,rs12512502,rs223380,rs12506039,rs10213376,rs56388530,rs7672999,rs10026003	4:57808917,4:95254730,4:86451003,4:95269215	0.00206395	0.00476997	0.00959691	0.00332517	0.0078456			0.00781982
4:95310216	4:1036545:103999909,4:9945148:95318346,4:71594175:95318346,4:86438548:148969618,4:94999466:137098470	rs6830501,rs3816474,rs223380,rs12640611,rs10516950,rs10516950,rs12512502,rs223380,rs12506039,rs10213376,rs56388530,rs7672999,rs10026003	4:57808917,4:95254730,4:86451003,4:95269215	0.00254381	0.00590225		0.00408959	0.0096873			0.00992198
4:95313228	4:1036545:103999909,4:9945148:95318346,4:71594175:95318346,4:86438548:148969618,4:94999466:137098470	rs6830501,rs3816474,rs223380,rs12640611,rs10516950,rs10516950,rs12512502,rs223380,rs12506039,rs10213376,rs56388530,rs7672999,rs10026003	4:57808917,4:95254730,4:86451003,4:95269215	0.00277665	0.00620591	0.00954878	0.00431175
4:95313382	4:1036545:103999909,4:9945148:95318346,4:71594175:95318346,4:86438548:148969618,4:94999466:137098470	rs6830501,rs3816474,rs223380,rs12640611,rs10516950,rs10516950,rs12512502,rs223380,rs12506039,rs10213376,rs56388530,rs7672999,rs10026003	4:57808917,4:95254730,4:86451003,4:95269215	0.00251098	0.00571127		0.00399718	0.00941897			0.00978371
4:95314298	4:1036545:103999909,4:9945148:95318346,4:71594175:95318346,4:86438548:148969618,4:94999466:137098470	rs6830501,rs3816474,rs223380,rs12640611,rs10516950,rs10516950,rs12512502,rs223380,rs12506039,rs10213376,rs56388530,rs7672999,rs10026003	4:57808917,4:95254730,4:86451003,4:95269215	0.00257764	0.00636181		0.00636212
4:95314578	4:1036545:103999909,4:9945148:95318346,4:71594175:95318346,4:86438548:148969618,4:94999466:137098470	rs6830501,rs3816474,rs223380,rs12640611,rs10516950,rs10516950,rs12512502,rs223380,rs12506039,rs10213376,rs56388530,rs7672999,rs10026003	4:57808917,4:95254730,4:86451003,4:95269215	0.00411242	0.00943926		0.0060585
4:95317785	4:1036545:103999909,4:9945148:95318346,4:71594175:95318346,4:86438548:148969618,4:94999466:137098470	rs6830501,rs3816474,rs223380,rs12640611,rs10516950,rs10516950,rs12512502,rs223380,rs12506039,rs10213376,rs56388530,rs7672999,rs10026003	4:57808917,4:95254730,4:86451003,4:95269215	0.00306736	0.00823132		0.00698058
4:9985429	4:1036545:103999909,4:9945148:84003233,4:9945148:95318346	rs6830501,rs3816474,rs223380,rs6841049,rs1458038,rs12640611,rs12640611,rs10516950	4:57808917,4:83910712,4:95254730	0.00349388
4:10001799	4:1036545:103999909,4:9945148:84003233,4:9945148:95318346	rs6830501,rs3816474,rs223380,rs6841049,rs1458038,rs12640611,rs12640611,rs10516950	4:57808917,4:83910712,4:95254730	0.000701782	0.0017065	0.00784689	0.00805669	0.00673927	0.00523493	0.00736462	0.00733925
4:10028867	4:1036545:103999909,4:9945148:84003233,4:9945148:95318346	rs6830501,rs3816474,rs223380,rs6841049,rs1458038,rs12640611,rs12640611,rs10516950	4:57808917,4:83910712,4:95254730	0.000125324	0.000292153	0.000971357	0.00139654	0.00135473	0.000896001	0.00132696	0.00111708
4:10054787	4:1036545:103999909,4:9945148:84003233,4:9945148:95318346	rs6830501,rs3816474,rs223380,rs6841049,rs1458038,rs12640611,rs12640611,rs10516950	4:57808917,4:83910712,4:95254730	0.000808162	0.00169317	0.00279825	0.00784011	0.0050238	0.00320363	0.00356929	0.00670841
4:10055354	4:1036545:103999909,4:9945148:84003233,4:9945148:95318346	rs6830501,rs3816474,rs223380,rs6841049,rs1458038,rs12640611,rs12640611,rs10516950	4:57808917,4:83910712,4:95254730	8.76218e-05	0.000223598	0.000759883	0.000961347	0.000954148	0.000612419	0.00091131	0.000844114
4:10063609	4:1036545:103999909,4:9945148:84003233,4:9945148:95318346	rs6830501,rs3816474,rs223380,rs6841049,rs1458038,rs12640611,rs12640611,rs10516950	4:57808917,4:83910712,4:95254730	0.000199761	0.000449303	0.000934923	0.00145841	0.00173386	0.00172884	0.00154196	0.00189181
4:10064011	4:1036545:103999909,4:9945148:84003233,4:9945148:95318346	rs6830501,rs3816474,rs223380,rs6841049,rs1458038,rs12640611,rs12640611,rs10516950	4:57808917,4:83910712,4:95254730	0.00332432	0.00768071
4:10065873	4:1036545:103999909,4:9945148:84003233,4:9945148:95318346	rs6830501,rs3816474,rs223380,rs6841049,rs1458038,rs12640611,rs12640611,rs10516950	4:57808917,4:83910712,4:95254730	0.000164688	0.000368377	0.000873734	0.00147676	0.00150739	0.000784672	0.00117272	0.00149079
4:10065886	4:1036545:103999909,4:9945148:84003233,4:9945148:95318346	rs6830501,rs3816474,rs223380,rs6841049,rs1458038,rs12640611,rs12640611,rs10516950	4:57808917,4:83910712,4:95254730	0.000152416	0.000339269	0.00079544	0.00137707	0.00141061	0.00072876	0.001103	0.00137371
4:10066225	4:1036545:103999909,4:9945148:84003233,4:9945148:95318346	rs6830501,rs3816474,rs223380,rs6841049,rs1458038,rs12640611,rs12640611,rs10516950	4:57808917,4:83910712,4:95254730	0.000122936	0.000272238	0.000576978	0.000925538	0.00106074	0.00103868	0.000941459	0.00116426
4:10066870	4:1036545:103999909,4:9945148:84003233,4:9945148:95318346	rs6830501,rs3816474,rs223380,rs6841049,rs1458038,rs12640611,rs12640611,rs10516950	4:57808917,4:83910712,4:95254730	0.000238643	0.000539579	0.00117814	0.00207995	0.00215704	0.00111544	0.00177153	0.000790836
4:10067138	4:1036545:103999909,4:9945148:84003233,4:9945148:95318346	rs6830501,rs3816474,rs223380,rs6841049,rs1458038,rs12640611,rs12640611,rs10516950	4:57808917,4:83910712,4:95254730	0.00493519
4:10068064	4:1036545:103999909,4:9945148:84003233,4:9945148:95318346	rs6830501,rs3816474,rs223380,rs6841049,rs1458038,rs12640611,rs12640611,rs10516950	4:57808917,4:83910712,4:95254730	0.00025244	0.0005729	0.00124871	0.00225373	0.00228337	0.00122903	0.0018351	0.000839038
4:10068835	4:1036545:103999909,4:9945148:84003233,4:9945148:95318346	rs6830501,rs3816474,rs223380,rs6841049,rs1458038,rs12640611,rs12640611,rs10516950	4:57808917,4:83910712,4:95254730	0.00026287	0.000594329	0.00145041	0.00235157	0.00238345	0.0012879	0.00188604	0.00239215
4:10075485	4:1036545:103999909,4:9945148:84003233,4:9945148:95318346	rs6830501,rs3816474,rs223380,rs6841049,rs1458038,rs12640611,rs12640611,rs10516950	4:57808917,4:83910712,4:95254730	0.00020753	0.000467908	0.00102595	0.00196849	0.00185998	0.000958755	0.00138062	0.000720376
4:10077638	4:1036545:103999909,4:9945148:84003233,4:9945148:95318346	rs6830501,rs3816474,rs223380,rs6841049,rs1458038,rs12640611,rs12640611,rs10516950	4:57808917,4:83910712,4:95254730	1.02983e-05	2.81687e-05	7.94629e-05	0.000120484	0.000118972	6.4238e-05	0.000117822	9.05463e-05
4:10080462	4:1036545:103999909,4:9945148:84003233,4:9945148:95318346	rs6830501,rs3816474,rs223380,rs6841049,rs1458038,rs12640611,rs12640611,rs10516950	4:57808917,4:83910712,4:95254730	8.5104e-06	2.22995e-05	6.30912e-05	9.9858e-05	9.85955e-05	5.69403e-05	9.73463e-05	7.59764e-05
4:10081052	4:1036545:103999909,4:9945148:84003233,4:9945148:95318346	rs6830501,rs3816474,rs223380,rs6841049,rs1458038,rs12640611,rs12640611,rs10516950	4:57808917,4:83910712,4:95254730	0.00212933	0.00496627
4:10081117	4:1036545:103999909,4:9945148:84003233,4:9945148:95318346	rs6830501,rs3816474,rs223380,rs6841049,rs1458038,rs12640611,rs12640611,rs10516950	4:57808917,4:83910712,4:95254730	0.00267154	0.00620491
4:10081754	4:1036545:103999909,4:9945148:84003233,4:9945148:95318346	rs6830501,rs3816474,rs223380,rs6841049,rs1458038,rs12640611,rs12640611,rs10516950	4:57808917,4:83910712,4:95254730	7.41472e-06	1.7808e-05	5.79648e-05	8.6599e-05	8.5909e-05	4.82035e-05	8.48845e-05	7.64956e-05
4:10082156	4:1036545:103999909,4:9945148:84003233,4:9945148:95318346	rs6830501,rs3816474,rs223380,rs6841049,rs1458038,rs12640611,rs12640611,rs10516950	4:57808917,4:83910712,4:95254730	0.000154938	0.00034525	0.000783405	0.00145526	0.00136756	0.000761241	0.00103094	0.000533616
4:10082772	4:1036545:103999909,4:9945148:84003233,4:9945148:95318346	rs6830501,rs3816474,rs223380,rs6841049,rs1458038,rs12640611,rs12640611,rs10516950	4:57808917,4:83910712,4:95254730	0.000223199	0.000502283	0.00121984	0.00210144	0.00197311	0.00106305	0.00148376	0.00204016
4:10084431	4:1036545:103999909,4:9945148:84003233,4:9945148:95318346	rs6830501,rs3816474,rs223380,rs6841049,rs1458038,rs12640611,rs12640611,rs10516950	4:57808917,4:83910712,4:95254730	0.00335715
4:10084570	4:1036545:103999909,4:9945148:84003233,4:9945148:95318346	rs6830501,rs3816474,rs223380,rs6841049,rs1458038,rs12640611,rs12640611,rs10516950	4:57808917,4:83910712,4:95254730	0.00194488	0.00377367	0.00590405			0.00790655	0.00740108	0.00823028
4:10085949	4:1036545:103999909,4:9945148:84003233,4:9945148:95318346	rs6830501,rs3816474,rs223380,rs6841049,rs1458038,rs12640611,rs12640611,rs10516950	4:57808917,4:83910712,4:95254730	0.00150542	0.00352817	0.00764199					0.00842206
4:10086188	4:1036545:103999909,4:9945148:84003233,4:9945148:95318346	rs6830501,rs3816474,rs223380,rs6841049,rs1458038,rs12640611,rs12640611,rs10516950	4:57808917,4:83910712,4:95254730	0.00128369	0.00254679	0.00440801		0.00912372	0.00496392	0.0049681
4:10086547	4:1036545:103999909,4:9945148:84003233,4:9945148:95318346	rs6830501,rs3816474,rs223380,rs6841049,rs1458038,rs12640611,rs12640611,rs10516950	4:57808917,4:83910712,4:95254730	0.000112029	0.000248795	0.000608817	0.00105842	0.00100862	0.000543134	0.00074634	0.000994894
4:10086670	4:1036545:103999909,4:9945148:84003233,4:9945148:95318346	rs6830501,rs3816474,rs223380,rs6841049,rs1458038,rs12640611,rs12640611,rs10516950	4:57808917,4:83910712,4:95254730	0.000148941	0.000331025	0.000809734	0.00137886	0.00133881	0.000712916	0.000992941	0.00131967
4:10087468	4:1036545:103999909,4:9945148:84003233,4:9945148:95318346	rs6830501,rs3816474,rs223380,rs6841049,rs1458038,rs12640611,rs12640611,rs10516950	4:57808917,4:83910712,4:95254730	2.35068e-05	5.39778e-05	0.000177788	0.00027339	0.00026609	0.000167633	0.000268188	0.00023787
4:10087685	4:1036545:103999909,4:9945148:84003233,4:9945148:95318346	rs6830501,rs3816474,rs223380,rs6841049,rs1458038,rs12640611,rs12640611,rs10516950	4:57808917,4:83910712,4:95254730	9.31298e-05	0.00020668	0.000505304	0.000891049	0.00084534	0.000450523	0.000625128	0.000791503
4:10087915	4:1036545:103999909,4:9945148:84003233,4:9945148:95318346	rs6830501,rs3816474,rs223380,rs6841049,rs1458038,rs12640611,rs12640611,rs10516950	4:57808917,4:83910712,4:95254730	0.00014973	0.000332897	0.000794172	0.00140784	0.00135326	0.000721745	0.000997944	0.00132006
4:10087995	4:1036545:103999909,4:9945148:84003233,4:9945148:95318346	rs6830501,rs3816474,rs223380,rs6841049,rs1458038,rs12640611,rs12640611,rs10516950	4:57808917,4:83910712,4:95254730	0.00152622	0.00357787	0.00763895					0.00814356
4:10088260	4:1036545:103999909,4:9945148:84003233,4:9945148:95318346	rs6830501,rs3816474,rs223380,rs6841049,rs1458038,rs12640611,rs12640611,rs10516950	4:57808917,4:83910712,4:95254730	9.92402e-05	0.000219941	0.000538202	0.000939502	0.00089263	0.000470698	0.000668966	0.000868701
4:10088893	4:1036545:103999909,4:9945148:84003233,4:9945148:95318346	rs6830501,rs3816474,rs223380,rs6841049,rs1458038,rs12640611,rs12640611,rs10516950	4:57808917,4:83910712,4:95254730	0.00107472	0.00214904	0.0036566		0.00766207	0.00426278	0.00411643	0.00868865
4:10089865	4:1036545:103999909,4:9945148:84003233,4:9945148:95318346	rs6830501,rs3816474,rs223380,rs6841049,rs1458038,rs12640611,rs12640611,rs10516950	4:57808917,4:83910712,4:95254730	0.000109404	0.000242699	0.000554647	0.00104404	0.000970966	0.000529045	0.000733478	0.000354356
4:10090930	4:1036545:103999909,4:9945148:84003233,4:9945148:95318346	rs6830501,rs3816474,rs223380,rs6841049,rs1458038,rs12640611,rs12640611,rs10516950	4:57808917,4:83910712,4:95254730	5.26994e-05	0.000117952	0.000415624	0.000224699	0.000382585	0.000446586	0.000524981	0.000543805
4:10091098	4:1036545:103999909,4:9945148:84003233,4:9945148:95318346	rs6830501,rs3816474,rs223380,rs6841049,rs1458038,rs12640611,rs12640611,rs10516950	4:57808917,4:83910712,4:95254730	0.000117133	0.000260649	0.000621995	0.00113261	0.00105949	0.000545211	0.000787315	0.00103953
4:10091454	4:1036545:103999909,4:9945148:84003233,4:9945148:95318346	rs6830501,rs3816474,rs223380,rs6841049,rs1458038,rs12640611,rs12640611,rs10516950	4:57808917,4:83910712,4:95254730	0.00110615	0.00220255	0.00364962		0.00789897	0.00427264	0.00428113	0.00892392
4:10092728	4:1036545:103999909,4:9945148:84003233,4:9945148:95318346	rs6830501,rs3816474,rs223380,rs6841049,rs1458038,rs12640611,rs12640611,rs10516950	4:57808917,4:83910712,4:95254730	0.00236311	0.00551317
4:10093609	4:1036545:103999909,4:9945148:84003233,4:9945148:95318346	rs6830501,rs3816474,rs223380,rs6841049,rs1458038,rs12640611,rs12640611,rs10516950	4:57808917,4:83910712,4:95254730	4.85949e-06	1.25255e-05	4.14614e-05	5.84228e-05	5.67514e-05	3.11524e-05	5.60264e-05	4.99843e-05
4:10093714	4:1036545:103999909,4:9945148:84003233,4:9945148:95318346	rs6830501,rs3816474,rs223380,rs6841049,rs1458038,rs12640611,rs12640611,rs10516950	4:57808917,4:83910712,4:95254730	4.89132e-06	1.26613e-05	4.21621e-05	5.91261e-05	5.70809e-05	3.10896e-05	5.64748e-05	5.04283e-05
4:10094105	4:1036545:103999909,4:9945148:84003233,4:9945148:95318346	rs6830501,rs3816474,rs223380,rs6841049,rs1458038,rs12640611,rs12640611,rs10516950	4:57808917,4:83910712,4:95254730	1.14053e-05	2.84423e-05	9.22419e-05	0.000133576	0.000130776	7.26093e-05	0.000130506	0.000111465
4:10094698	4:1036545:103999909,4:9945148:84003233,4:9945148:95318346	rs6830501,rs3816474,rs223380,rs6841049,rs1458038,rs12640611,rs12640611,rs10516950	4:57808917,4:83910712,4:95254730	0.0019035	0.00445587
4:10094783	4:1036545:103999909,4:9945148:84003233,4:9945148:95318346	rs6830501,rs3816474,rs223380,rs6841049,rs1458038,rs12640611,rs12640611,rs10516950	4:57808917,4:83910712,4:95254730	5.39021e-06	1.43107e-05	4.57407e-05	6.51859e-05	6.26581e-05	3.51624e-05	6.18452e-05	5.57967e-05
4:10096230	4:1036545:103999909,4:9945148:84003233,4:9945148:95318346	rs6830501,rs3816474,rs223380,rs6841049,rs1458038,rs12640611,rs12640611,rs10516950	4:57808917,4:83910712,4:95254730	0.00231695	0.00540518
4:10096692	4:1036545:103999909,4:9945148:84003233,4:9945148:95318346	rs6830501,rs3816474,rs223380,rs6841049,rs1458038,rs12640611,rs12640611,rs10516950	4:57808917,4:83910712,4:95254730	0.00165492	0.00487668				0.00814342
4:10097745	4:1036545:103999909,4:9945148:84003233,4:9945148:95318346	rs6830501,rs3816474,rs223380,rs6841049,rs1458038,rs12640611,rs12640611,rs10516950	4:57808917,4:83910712,4:95254730	0.0024426	0.00568547
4:10097976	4:1036545:103999909,4:9945148:84003233,4:9945148:95318346	rs6830501,rs3816474,rs223380,rs6841049,rs1458038,rs12640611,rs12640611,rs10516950	4:57808917,4:83910712,4:95254730	0.00213944	0.00498994
4:10099030	4:1036545:103999909,4:9945148:84003233,4:9945148:95318346	rs6830501,rs3816474,rs223380,rs6841049,rs1458038,rs12640611,rs12640611,rs10516950	4:57808917,4:83910712,4:95254730	9.58511e-06	2.52205e-05	8.1152e-05	0.000115549	0.000110192	6.23503e-05	0.00010192	9.44423e-05
4:10099277	4:1036545:103999909,4:9945148:84003233,4:9945148:95318346	rs6830501,rs3816474,rs223380,rs6841049,rs1458038,rs12640611,rs12640611,rs10516950	4:57808917,4:83910712,4:95254730	0.0022138	0.00516389
4:10099674	4:1036545:103999909,4:9945148:84003233,4:9945148:95318346	rs6830501,rs3816474,rs223380,rs6841049,rs1458038,rs12640611,rs12640611,rs10516950	4:57808917,4:83910712,4:95254730	0.00221487	0.00516639
4:10099772	4:1036545:103999909,4:9945148:84003233,4:9945148:95318346	rs6830501,rs3816474,rs223380,rs6841049,rs1458038,rs12640611,rs12640611,rs10516950	4:57808917,4:83910712,4:95254730	0.0022908	0.005344
4:10101131	4:1036545:103999909,4:9945148:84003233,4:9945148:95318346	rs6830501,rs3816474,rs223380,rs6841049,rs1458038,rs12640611,rs12640611,rs10516950	4:57808917,4:83910712,4:95254730	0.00187213	0.00438165
4:10101443	4:1036545:103999909,4:9945148:84003233,4:9945148:95318346	rs6830501,rs3816474,rs223380,rs6841049,rs1458038,rs12640611,rs12640611,rs10516950	4:57808917,4:83910712,4:95254730	0.000250354	0.000567862	0.00125355	0.00236934	0.00231346	0.00120914	0.00172128	0.00101138
4:10101960	4:1036545:103999909,4:9945148:84003233,4:9945148:95318346	rs6830501,rs3816474,rs223380,rs6841049,rs1458038,rs12640611,rs12640611,rs10516950	4:57808917,4:83910712,4:95254730	1.84231e-05	4.52672e-05	0.000142335	0.000205457	0.000213368	0.000132505	0.000199385	0.000180756
4:10103890	4:1036545:103999909,4:9945148:84003233,4:9945148:95318346	rs6830501,rs3816474,rs223380,rs6841049,rs1458038,rs12640611,rs12640611,rs10516950	4:57808917,4:83910712,4:95254730	3.53685e-05	8.31843e-05	0.000292349	0.000400468	0.000399409	0.000241595	0.000387899	0.000320175
4:10104478	4:1036545:103999909,4:9945148:84003233,4:9945148:95318346	rs6830501,rs3816474,rs223380,rs6841049,rs1458038,rs12640611,rs12640611,rs10516950	4:57808917,4:83910712,4:95254730	1.83667e-06	5.05629e-06	1.51323e-05	2.16158e-05	2.09399e-05	1.23062e-05	2.03086e-05	1.90484e-05
4:10106954	4:1036545:103999909,4:9945148:84003233,4:9945148:95318346	rs6830501,rs3816474,rs223380,rs6841049,rs1458038,rs12640611,rs12640611,rs10516950	4:57808917,4:83910712,4:95254730	0.00288098	0.00675044
4:10107439	4:1036545:103999909,4:9945148:84003233,4:9945148:95318346	rs6830501,rs3816474,rs223380,rs6841049,rs1458038,rs12640611,rs12640611,rs10516950	4:57808917,4:83910712,4:95254730	6.16126e-05	0.000137189	0.000442855	0.000280821	0.000392201	0.00051175	0.000604525	0.000618046
4:10107789	4:1036545:103999909,4:9945148:84003233,4:9945148:95318346	rs6830501,rs3816474,rs223380,rs6841049,rs1458038,rs12640611,rs12640611,rs10516950	4:57808917,4:83910712,4:95254730	1.72296e-05	4.49881e-05	0.000142645	0.000206433	0.000196421	0.00010967	0.000185193	0.000164087
4:10109123	4:1036545:103999909,4:9945148:84003233,4:9945148:95318346	rs6830501,rs3816474,rs223380,rs6841049,rs1458038,rs12640611,rs12640611,rs10516950	4:57808917,4:83910712,4:95254730	3.42381e-05	9.42016e-05	0.000281291	0.000410547	0.00038345	0.000213532	0.000359011	0.000325088
4:10110559	4:1036545:103999909,4:9945148:84003233,4:9945148:95318346	rs6830501,rs3816474,rs223380,rs6841049,rs1458038,rs12640611,rs12640611,rs10516950	4:57808917,4:83910712,4:95254730	2.3749e-05	5.45321e-05	0.000210109	0.00026453	0.000271687	0.000168693	0.000259082	0.000254497
4:10110605	4:1036545:103999909,4:9945148:84003233,4:9945148:95318346	rs6830501,rs3816474,rs223380,rs6841049,rs1458038,rs12640611,rs12640611,rs10516950	4:57808917,4:83910712,4:95254730	6.52646e-06	1.65383e-05	5.03953e-05	7.83157e-05	7.55375e-05	4.24547e-05	7.35291e-05	5.90449e-05
4:10111214	4:1036545:103999909,4:9945148:84003233,4:9945148:95318346	rs6830501,rs3816474,rs223380,rs6841049,rs1458038,rs12640611,rs12640611,rs10516950	4:57808917,4:83910712,4:95254730	4.96175e-06	1.27558e-05	3.89841e-05	5.93927e-05	5.79534e-05	3.23235e-05	5.64356e-05	5.29974e-05
4:10112529	4:1036545:103999909,4:9945148:84003233,4:9945148:95318346	rs6830501,rs3816474,rs223380,rs6841049,rs1458038,rs12640611,rs12640611,rs10516950	4:57808917,4:83910712,4:95254730	0.00114239	0.00268481	0.00830318	0.00710462			0.00924605	0.00800769
4:10112862	4:1036545:103999909,4:9945148:84003233,4:9945148:95318346	rs6830501,rs3816474,rs223380,rs6841049,rs1458038,rs12640611,rs12640611,rs10516950	4:57808917,4:83910712,4:95254730	5.40309e-05	0.000120773	0.000377792	0.000241226	0.000323708	0.000441994	0.000536751	0.000523127
4:10113047	4:1036545:103999909,4:9945148:84003233,4:9945148:95318346	rs6830501,rs3816474,rs223380,rs6841049,rs1458038,rs12640611,rs12640611,rs10516950	4:57808917,4:83910712,4:95254730	3.52407e-06	8.56823e-06	2.67944e-05	4.16418e-05	4.11753e-05	2.63811e-05	3.73956e-05	3.38183e-05
4:10113905	4:1036545:103999909,4:9945148:84003233,4:9945148:95318346	rs6830501,rs3816474,rs223380,rs6841049,rs1458038,rs12640611,rs12640611,rs10516950	4:57808917,4:83910712,4:95254730	0.00120187	0.00281464	0.00635961	0.00773692			0.00972302	0.00680408
4:10114500	4:1036545:103999909,4:9945148:84003233,4:9945148:95318346	rs6830501,rs3816474,rs223380,rs6841049,rs1458038,rs12640611,rs12640611,rs10516950	4:57808917,4:83910712,4:95254730	0.000277774	0.000630423	0.00182221	0.00206261	0.00264987	0.00244346	0.00227445	0.00203796
4:10115065	4:1036545:103999909,4:9945148:84003233,4:9945148:95318346	rs6830501,rs3816474,rs223380,rs6841049,rs1458038,rs12640611,rs12640611,rs10516950	4:57808917,4:83910712,4:95254730	7.7467e-05	0.000172123	0.000656245	0.000390187	0.000485201	0.000593419	0.000756039	0.000648189
4:10115121	4:1036545:103999909,4:9945148:84003233,4:9945148:95318346	rs6830501,rs3816474,rs223380,rs6841049,rs1458038,rs12640611,rs12640611,rs10516950	4:57808917,4:83910712,4:95254730	4.49481e-05	0.000160758	0.000396685	0.00053828	0.000502626	0.00037151	0.000473035	0.000416735
4:10115523	4:1036545:103999909,4:9945148:84003233,4:9945148:95318346	rs6830501,rs3816474,rs223380,rs6841049,rs1458038,rs12640611,rs12640611,rs10516950	4:57808917,4:83910712,4:95254730	0.000159393	0.000355818	0.00126928	0.000604668	0.00105458	0.00118499	0.0016089	0.00131114
4:10116852	4:1036545:103999909,4:9945148:84003233,4:9945148:95318346	rs6830501,rs3816474,rs223380,rs6841049,rs1458038,rs12640611,rs12640611,rs10516950	4:57808917,4:83910712,4:95254730	0.00112144	0.002634	0.00885135	0.00704306			0.00893404	0.00763518
4:10117430	4:1036545:103999909,4:9945148:84003233,4:9945148:95318346	rs6830501,rs3816474,rs223380,rs6841049,rs1458038,rs12640611,rs12640611,rs10516950	4:57808917,4:83910712,4:95254730	0.00115737	0.00271779	0.00916649	0.0074647			0.00914532	0.00778917
4:10118631	4:1036545:103999909,4:9945148:84003233,4:9945148:95318346	rs6830501,rs3816474,rs223380,rs6841049,rs1458038,rs12640611,rs12640611,rs10516950	4:57808917,4:83910712,4:95254730		0.000440428			0.001277	0.0011246		0.00128971
4:10118703	4:1036545:103999909,4:9945148:84003233,4:9945148:95318346	rs6830501,rs3816474,rs223380,rs6841049,rs1458038,rs12640611,rs12640611,rs10516950	4:57808917,4:83910712,4:95254730	3.09357e-06	1.25305e-05	2.39489e-05	3.65304e-05	3.5366e-05	2.67605e-05	3.70064e-05	3.34082e-05
4:10118733	4:1036545:103999909,4:9945148:84003233,4:9945148:95318346	rs6830501,rs3816474,rs223380,rs6841049,rs1458038,rs12640611,rs12640611,rs10516950	4:57808917,4:83910712,4:95254730	0.000286889	0.000652583	0.00238505	0.00172977	0.00300832	0.0025737	0.00237867	0.00187218
4:10119404	4:1036545:103999909,4:9945148:84003233,4:9945148:95318346	rs6830501,rs3816474,rs223380,rs6841049,rs1458038,rs12640611,rs12640611,rs10516950	4:57808917,4:83910712,4:95254730	0.000468747	0.00108057	0.00408041	0.0028077	0.00488934	0.00430635	0.00406577	0.00311635
4:10119444	4:1036545:103999909,4:9945148:84003233,4:9945148:95318346	rs6830501,rs3816474,rs223380,rs6841049,rs1458038,rs12640611,rs12640611,rs10516950	4:57808917,4:83910712,4:95254730	0.00106283	0.00563776	0.00769761			0.00580634		0.0098401
4:10119454	4:1036545:103999909,4:9945148:84003233,4:9945148:95318346	rs6830501,rs3816474,rs223380,rs6841049,rs1458038,rs12640611,rs12640611,rs10516950	4:57808917,4:83910712,4:95254730	0.000565983	0.0013114	0.00475837	0.00364188	0.00588257	0.00522484	0.00475705	0.00371496
4:10119911	4:1036545:103999909,4:9945148:84003233,4:9945148:95318346	rs6830501,rs3816474,rs223380,rs6841049,rs1458038,rs12640611,rs12640611,rs10516950	4:57808917,4:83910712,4:95254730	0.000401836	0.000923084	0.00338189	0.00245655	0.00413263	0.00354313	0.0034719	0.00240734
4:10119942	4:1036545:103999909,4:9945148:84003233,4:9945148:95318346	rs6830501,rs3816474,rs223380,rs6841049,rs1458038,rs12640611,rs12640611,rs10516950	4:57808917,4:83910712,4:95254730	0.000418135	0.00096305	0.00345205	0.00261946	0.00429709	0.00374719	0.00348785	0.00264483
4:10120018	4:1036545:103999909,4:9945148:84003233,4:9945148:95318346	rs6830501,rs3816474,rs223380,rs6841049,rs1458038,rs12640611,rs12640611,rs10516950	4:57808917,4:83910712,4:95254730	7.79757e-06	3.06646e-05	5.6166e-05	9.51365e-05	8.65699e-05	7.37372e-05	9.28567e-05	7.84844e-05
4:10120258	4:1036545:103999909,4:9945148:84003233,4:9945148:95318346	rs6830501,rs3816474,rs223380,rs6841049,rs1458038,rs12640611,rs12640611,rs10516950	4:57808917,4:83910712,4:95254730	4.77028e-06	2.01128e-05	3.87899e-05	5.65365e-05	5.46863e-05	4.16159e-05	5.68916e-05	5.08128e-05
4:10120565	4:1036545:103999909,4:9945148:84003233,4:9945148:95318346	rs6830501,rs3816474,rs223380,rs6841049,rs1458038,rs12640611,rs12640611,rs10516950	4:57808917,4:83910712,4:95254730	0.00075217	0.0017582	0.00646977	0.00449671	0.00763319	0.00698838	0.00667763	0.00492642
4:10120609	4:1036545:103999909,4:9945148:84003233,4:9945148:95318346	rs6830501,rs3816474,rs223380,rs6841049,rs1458038,rs12640611,rs12640611,rs10516950	4:57808917,4:83910712,4:95254730	0.000538879	0.00325555	0.00381182	0.00595591	0.00567062	0.00301916	0.00610593	0.00508311
4:10120654	4:1036545:103999909,4:9945148:84003233,4:9945148:95318346	rs6830501,rs3816474,rs223380,rs6841049,rs1458038,rs12640611,rs12640611,rs10516950	4:57808917,4:83910712,4:95254730	0.000524525	0.00121746	0.00447465	0.00318551	0.00533996	0.00484204	0.00463051	0.00340125
4:10121632	4:1036545:103999909,4:9945148:84003233,4:9945148:95318346	rs6830501,rs3816474,rs223380,rs6841049,rs1458038,rs12640611,rs12640611,rs10516950	4:57808917,4:83910712,4:95254730	0.000945986	0.00222032	0.00821341	0.00551602	0.00972692	0.00885314	0.00828568	0.00610641
4:10121747	4:1036545:103999909,4:9945148:84003233,4:9945148:95318346	rs6830501,rs3816474,rs223380,rs6841049,rs1458038,rs12640611,rs12640611,rs10516950	4:57808917,4:83910712,4:95254730	0.000944679	0.00221714	0.00807112	0.00558694	0.00976175	0.00902965	0.00827227	0.00621481
4:10122734	4:1036545:103999909,4:9945148:84003233,4:9945148:95318346	rs6830501,rs3816474,rs223380,rs6841049,rs1458038,rs12640611,rs12640611,rs10516950	4:57808917,4:83910712,4:95254730	0.000967767	0.00226728	0.00734355	0.00573528	0.00990887	0.00901499	0.00829555	0.00596278
4:10123191	4:1036545:103999909,4:9945148:84003233,4:9945148:95318346	rs6830501,rs3816474,rs223380,rs6841049,rs1458038,rs12640611,rs12640611,rs10516950	4:57808917,4:83910712,4:95254730	3.59392e-06	1.58975e-05	2.40516e-05	4.35413e-05	4.07849e-05	3.29725e-05	4.28052e-05	3.55978e-05
4:10123377	4:1036545:103999909,4:9945148:84003233,4:9945148:95318346	rs6830501,rs3816474,rs223380,rs6841049,rs1458038,rs12640611,rs12640611,rs10516950	4:57808917,4:83910712,4:95254730	0.000634195	0.0034121	0.00482398	0.00694182	0.00663001	0.00333259	0.00720575	0.00576215
4:10123382	4:1036545:103999909,4:9945148:84003233,4:9945148:95318346	rs6830501,rs3816474,rs223380,rs6841049,rs1458038,rs12640611,rs12640611,rs10516950	4:57808917,4:83910712,4:95254730	0.00159181	0.00629564	0.0089486			0.00622199		0.00950835
4:10123665	4:1036545:103999909,4:9945148:84003233,4:9945148:95318346	rs6830501,rs3816474,rs223380,rs6841049,rs1458038,rs12640611,rs12640611,rs10516950	4:57808917,4:83910712,4:95254730	0.0011048	0.00259365	0.00800722	0.0073689			0.00954938	0.00654208
4:10123941	4:1036545:103999909,4:9945148:84003233,4:9945148:95318346	rs6830501,rs3816474,rs223380,rs6841049,rs1458038,rs12640611,rs12640611,rs10516950	4:57808917,4:83910712,4:95254730	0.00103253	0.00241838	0.00730247	0.00701162		0.00974248	0.00893884	0.00615407
4:10125255	4:1036545:103999909,4:9945148:84003233,4:9945148:95318346	rs6830501,rs3816474,rs223380,rs6841049,rs1458038,rs12640611,rs12640611,rs10516950	4:57808917,4:83910712,4:95254730	0.00283707	0.00658843
4:10125335	4:1036545:103999909,4:9945148:84003233,4:9945148:95318346	rs6830501,rs3816474,rs223380,rs6841049,rs1458038,rs12640611,rs12640611,rs10516950	4:57808917,4:83910712,4:95254730	5.87566e-06	2.08947e-05	6.59319e-05	6.96286e-05	6.83157e-05	4.53131e-05	6.98356e-05	6.69311e-05
4:10126235	4:1036545:103999909,4:9945148:84003233,4:9945148:95318346	rs6830501,rs3816474,rs223380,rs6841049,rs1458038,rs12640611,rs12640611,rs10516950	4:57808917,4:83910712,4:95254730	5.88944e-06	1.88352e-05	6.12585e-05	6.80076e-05	6.86671e-05	4.54421e-05	6.49314e-05	6.51569e-05
4:10126978	4:1036545:103999909,4:9945148:84003233,4:9945148:95318346	rs6830501,rs3816474,rs223380,rs6841049,rs1458038,rs12640611,rs12640611,rs10516950	4:57808917,4:83910712,4:95254730	0.00778234
4:10127141	4:1036545:103999909,4:9945148:84003233,4:9945148:95318346	rs6830501,rs3816474,rs223380,rs6841049,rs1458038,rs12640611,rs12640611,rs10516950	4:57808917,4:83910712,4:95254730	0.00370716	0.0080883
4:10128536	4:1036545:103999909,4:9945148:84003233,4:9945148:95318346	rs6830501,rs3816474,rs223380,rs6841049,rs1458038,rs12640611,rs12640611,rs10516950	4:57808917,4:83910712,4:95254730	0.00234853	0.00547906
4:10130752	4:1036545:103999909,4:9945148:84003233,4:9945148:95318346	rs6830501,rs3816474,rs223380,rs6841049,rs1458038,rs12640611,rs12640611,rs10516950	4:57808917,4:83910712,4:95254730	0.0093996
4:10131161	4:1036545:103999909,4:9945148:84003233,4:9945148:95318346	rs6830501,rs3816474,rs223380,rs6841049,rs1458038,rs12640611,rs12640611,rs10516950	4:57808917,4:83910712,4:95254730	0.00725217
4:10131468	4:1036545:103999909,4:9945148:84003233,4:9945148:95318346	rs6830501,rs3816474,rs223380,rs6841049,rs1458038,rs12640611,rs12640611,rs10516950	4:57808917,4:83910712,4:95254730	0.00332432	0.00768071
4:10132137	4:1036545:103999909,4:9945148:84003233,4:9945148:95318346	rs6830501,rs3816474,rs223380,rs6841049,rs1458038,rs12640611,rs12640611,rs10516950	4:57808917,4:83910712,4:95254730	0.0042838	0.0097629
4:10132543	4:1036545:103999909,4:9945148:84003233,4:9945148:95318346	rs6830501,rs3816474,rs223380,rs6841049,rs1458038,rs12640611,rs12640611,rs10516950	4:57808917,4:83910712,4:95254730	0.00506871
4:10133013	4:1036545:103999909,4:9945148:84003233,4:9945148:95318346	rs6830501,rs3816474,rs223380,rs6841049,rs1458038,rs12640611,rs12640611,rs10516950	4:57808917,4:83910712,4:95254730	0.00782605
4:10133496	4:1036545:103999909,4:9945148:84003233,4:9945148:95318346	rs6830501,rs3816474,rs223380,rs6841049,rs1458038,rs12640611,rs12640611,rs10516950	4:57808917,4:83910712,4:95254730	0.00332856	0.00769044
4:10133873	4:1036545:103999909,4:9945148:84003233,4:9945148:95318346	rs6830501,rs3816474,rs223380,rs6841049,rs1458038,rs12640611,rs12640611,rs10516950	4:57808917,4:83910712,4:95254730	0.00298059	0.00689133
4:10134336	4:1036545:103999909,4:9945148:84003233,4:9945148:95318346	rs6830501,rs3816474,rs223380,rs6841049,rs1458038,rs12640611,rs12640611,rs10516950	4:57808917,4:83910712,4:95254730	0.00804329
4:10137351	4:1036545:103999909,4:9945148:84003233,4:9945148:95318346	rs6830501,rs3816474,rs223380,rs6841049,rs1458038,rs12640611,rs12640611,rs10516950	4:57808917,4:83910712,4:95254730	0.00955121
4:10138470	4:1036545:103999909,4:9945148:84003233,4:9945148:95318346	rs6830501,rs3816474,rs223380,rs6841049,rs1458038,rs12640611,rs12640611,rs10516950	4:57808917,4:83910712,4:95254730	0.00463692
4:10139095	4:1036545:103999909,4:9945148:84003233,4:9945148:95318346	rs6830501,rs3816474,rs223380,rs6841049,rs1458038,rs12640611,rs12640611,rs10516950	4:57808917,4:83910712,4:95254730	0.000325227	0.000741246	0.00352236	0.00367177	0.00341982	0.00238813	0.00346092	0.00279822
4:10139913	4:1036545:103999909,4:9945148:84003233,4:9945148:95318346	rs6830501,rs3816474,rs223380,rs6841049,rs1458038,rs12640611,rs12640611,rs10516950	4:57808917,4:83910712,4:95254730	0.00943653
4:10140259	4:1036545:103999909,4:9945148:84003233,4:9945148:95318346	rs6830501,rs3816474,rs223380,rs6841049,rs1458038,rs12640611,rs12640611,rs10516950	4:57808917,4:83910712,4:95254730	0.00444346	0.00977554
4:10141558	4:1036545:103999909,4:9945148:84003233,4:9945148:95318346	rs6830501,rs3816474,rs223380,rs6841049,rs1458038,rs12640611,rs12640611,rs10516950	4:57808917,4:83910712,4:95254730	0.00772596
4:10141559	4:1036545:103999909,4:9945148:84003233,4:9945148:95318346	rs6830501,rs3816474,rs223380,rs6841049,rs1458038,rs12640611,rs12640611,rs10516950	4:57808917,4:83910712,4:95254730	0.0075056
4:10145890	4:1036545:103999909,4:9945148:84003233,4:9945148:95318346	rs6830501,rs3816474,rs223380,rs6841049,rs1458038,rs12640611,rs12640611,rs10516950	4:57808917,4:83910712,4:95254730	0.00116362	0.0029168				0.00870731		0.00968399
4:10155867	4:1036545:103999909,4:9945148:84003233,4:9945148:95318346	rs6830501,rs3816474,rs223380,rs6841049,rs1458038,rs12640611,rs12640611,rs10516950	4:57808917,4:83910712,4:95254730	0.00294557	0.0090812
4:10156222	4:1036545:103999909,4:9945148:84003233,4:9945148:95318346	rs6830501,rs3816474,rs223380,rs6841049,rs1458038,rs12640611,rs12640611,rs10516950	4:57808917,4:83910712,4:95254730	0.00573272
4:10156321	4:1036545:103999909,4:9945148:84003233,4:9945148:95318346	rs6830501,rs3816474,rs223380,rs6841049,rs1458038,rs12640611,rs12640611,rs10516950	4:57808917,4:83910712,4:95254730	0.00270344	0.00567683
4:10156544	4:1036545:103999909,4:9945148:84003233,4:9945148:95318346	rs6830501,rs3816474,rs223380,rs6841049,rs1458038,rs12640611,rs12640611,rs10516950	4:57808917,4:83910712,4:95254730	0.0024689	0.00573684
4:10156547	4:1036545:103999909,4:9945148:84003233,4:9945148:95318346	rs6830501,rs3816474,rs223380,rs6841049,rs1458038,rs12640611,rs12640611,rs10516950	4:57808917,4:83910712,4:95254730	0.0065962
4:10156641	4:1036545:103999909,4:9945148:84003233,4:9945148:95318346	rs6830501,rs3816474,rs223380,rs6841049,rs1458038,rs12640611,rs12640611,rs10516950	4:57808917,4:83910712,4:95254730	0.00615635
4:10157092	4:1036545:103999909,4:9945148:84003233,4:9945148:95318346	rs6830501,rs3816474,rs223380,rs6841049,rs1458038,rs12640611,rs12640611,rs10516950	4:57808917,4:83910712,4:95254730	0.00287403	0.0089082
4:10158163	4:1036545:103999909,4:9945148:84003233,4:9945148:95318346	rs6830501,rs3816474,rs223380,rs6841049,rs1458038,rs12640611,rs12640611,rs10516950	4:57808917,4:83910712,4:95254730	0.00542362
4:10159554	4:1036545:103999909,4:9945148:84003233,4:9945148:95318346	rs6830501,rs3816474,rs223380,rs6841049,rs1458038,rs12640611,rs12640611,rs10516950	4:57808917,4:83910712,4:95254730	0.00821665
4:10161175	4:1036545:103999909,4:9945148:84003233,4:9945148:95318346	rs6830501,rs3816474,rs223380,rs6841049,rs1458038,rs12640611,rs12640611,rs10516950	4:57808917,4:83910712,4:95254730	0.00836813
4:10162622	4:1036545:103999909,4:9945148:84003233,4:9945148:95318346	rs6830501,rs3816474,rs223380,rs6841049,rs1458038,rs12640611,rs12640611,rs10516950	4:57808917,4:83910712,4:95254730	0.000914592	0.00304756		0.00965587	0.00906708	0.00631098		0.00670434
4:10164027	4:1036545:103999909,4:9945148:84003233,4:9945148:95318346	rs6830501,rs3816474,rs223380,rs6841049,rs1458038,rs12640611,rs12640611,rs10516950	4:57808917,4:83910712,4:95254730	0.00399162	0.00915858
4:10164344	4:1036545:103999909,4:9945148:84003233,4:9945148:95318346	rs6830501,rs3816474,rs223380,rs6841049,rs1458038,rs12640611,rs12640611,rs10516950	4:57808917,4:83910712,4:95254730	0.00416343	0.00953613
4:10164931	4:1036545:103999909,4:9945148:84003233,4:9945148:95318346	rs6830501,rs3816474,rs223380,rs6841049,rs1458038,rs12640611,rs12640611,rs10516950	4:57808917,4:83910712,4:95254730	0.00679354
4:10165779	4:1036545:103999909,4:9945148:84003233,4:9945148:95318346	rs6830501,rs3816474,rs223380,rs6841049,rs1458038,rs12640611,rs12640611,rs10516950	4:57808917,4:83910712,4:95254730	0.00535092
4:10168447	4:1036545:103999909,4:9945148:84003233,4:9945148:95318346	rs6830501,rs3816474,rs223380,rs6841049,rs1458038,rs12640611,rs12640611,rs10516950	4:57808917,4:83910712,4:95254730	0.00543359
4:10170045	4:1036545:103999909,4:9945148:84003233,4:9945148:95318346	rs6830501,rs3816474,rs223380,rs6841049,rs1458038,rs12640611,rs12640611,rs10516950	4:57808917,4:83910712,4:95254730	0.00616056
4:10170105	4:1036545:103999909,4:9945148:84003233,4:9945148:95318346	rs6830501,rs3816474,rs223380,rs6841049,rs1458038,rs12640611,rs12640611,rs10516950	4:57808917,4:83910712,4:95254730	0.00657322
4:10170174	4:1036545:103999909,4:9945148:84003233,4:9945148:95318346	rs6830501,rs3816474,rs223380,rs6841049,rs1458038,rs12640611,rs12640611,rs10516950	4:57808917,4:83910712,4:95254730	0.00783718
4:10171286	4:1036545:103999909,4:9945148:84003233,4:9945148:95318346	rs6830501,rs3816474,rs223380,rs6841049,rs1458038,rs12640611,rs12640611,rs10516950	4:57808917,4:83910712,4:95254730	0.000333577	0.00120915	0.00377068	0.00363017	0.00351533	0.00226361	0.00364121	0.00301192
4:10171487	4:1036545:103999909,4:9945148:84003233,4:9945148:95318346	rs6830501,rs3816474,rs223380,rs6841049,rs1458038,rs12640611,rs12640611,rs10516950	4:57808917,4:83910712,4:95254730	0.00991737
4:10174139	4:1036545:103999909,4:9945148:84003233,4:9945148:95318346	rs6830501,rs3816474,rs223380,rs6841049,rs1458038,rs12640611,rs12640611,rs10516950	4:57808917,4:83910712,4:95254730	0.00404023
4:10175536	4:1036545:103999909,4:9945148:84003233,4:9945148:95318346	rs6830501,rs3816474,rs223380,rs6841049,rs1458038,rs12640611,rs12640611,rs10516950	4:57808917,4:83910712,4:95254730	0.00383186	0.00880709
4:10176970	4:1036545:103999909,4:9945148:84003233,4:9945148:95318346	rs6830501,rs3816474,rs223380,rs6841049,rs1458038,rs12640611,rs12640611,rs10516950	4:57808917,4:83910712,4:95254730	0.000764067	0.00267333	0.00866651	0.00859729	0.00802311	0.00568471	0.0085034	0.00673744
4:10177602	4:1036545:103999909,4:9945148:84003233,4:9945148:95318346	rs6830501,rs3816474,rs223380,rs6841049,rs1458038,rs12640611,rs12640611,rs10516950	4:57808917,4:83910712,4:95254730	0.000367397	0.00126745	0.00390698	0.00395235	0.00389159	0.00283273	0.00399176	0.00315781
4:10180823	4:1036545:103999909,4:9945148:84003233,4:9945148:95318346	rs6830501,rs3816474,rs223380,rs6841049,rs1458038,rs12640611,rs12640611,rs10516950	4:57808917,4:83910712,4:95254730	0.00814092
4:10181205	4:1036545:103999909,4:9945148:84003233,4:9945148:95318346	rs6830501,rs3816474,rs223380,rs6841049,rs1458038,rs12640611,rs12640611,rs10516950	4:57808917,4:83910712,4:95254730	0.00083397	0.0030591	0.00873959	0.00914851	0.00845078	0.00610173	0.00917162	0.00594899
4:10189346	4:1036545:103999909,4:9945148:84003233,4:9945148:95318346	rs6830501,rs3816474,rs223380,rs6841049,rs1458038,rs12640611,rs12640611,rs10516950	4:57808917,4:83910712,4:95254730	0.000508365	0.00171028	0.00572271	0.00555166	0.00533039	0.00413192	0.00565315	0.00447821
4:10235145	4:1036545:103999909,4:9945148:84003233,4:9945148:95318346	rs6830501,rs3816474,rs223380,rs6841049,rs1458038,rs12640611,rs12640611,rs10516950	4:57808917,4:83910712,4:95254730	0.0036306	0.00963175
4:10237024	4:1036545:103999909,4:9945148:84003233,4:9945148:95318346	rs6830501,rs3816474,rs223380,rs6841049,rs1458038,rs12640611,rs12640611,rs10516950	4:57808917,4:83910712,4:95254730	0.00395397	0.00946643
4:10237672	4:1036545:103999909,4:9945148:84003233,4:9945148:95318346	rs6830501,rs3816474,rs223380,rs6841049,rs1458038,rs12640611,rs12640611,rs10516950	4:57808917,4:83910712,4:95254730	0.00266177	0.0064283
4:10237898	4:1036545:103999909,4:9945148:84003233,4:9945148:95318346	rs6830501,rs3816474,rs223380,rs6841049,rs1458038,rs12640611,rs12640611,rs10516950	4:57808917,4:83910712,4:95254730	0.00337214	0.00790474
4:10238242	4:1036545:103999909,4:9945148:84003233,4:9945148:95318346	rs6830501,rs3816474,rs223380,rs6841049,rs1458038,rs12640611,rs12640611,rs10516950	4:57808917,4:83910712,4:95254730	0.0045987	0.00866755
4:10238910	4:1036545:103999909,4:9945148:84003233,4:9945148:95318346	rs6830501,rs3816474,rs223380,rs6841049,rs1458038,rs12640611,rs12640611,rs10516950	4:57808917,4:83910712,4:95254730	0.00254976	0.00606192
4:10242013	4:1036545:103999909,4:9945148:84003233,4:9945148:95318346	rs6830501,rs3816474,rs223380,rs6841049,rs1458038,rs12640611,rs12640611,rs10516950	4:57808917,4:83910712,4:95254730	0.000664671	0.00236049	0.00721256	0.00722522	0.00691768	0.00541076	0.00730914	0.00619432
4:10242099	4:1036545:103999909,4:9945148:84003233,4:9945148:95318346	rs6830501,rs3816474,rs223380,rs6841049,rs1458038,rs12640611,rs12640611,rs10516950	4:57808917,4:83910712,4:95254730	0.000450429	0.00196519	0.0048682	0.00508458	0.00472121	0.00369311	0.00488957	0.00420164
4:10268343	4:1036545:103999909,4:9945148:84003233,4:9945148:95318346	rs6830501,rs3816474,rs223380,rs6841049,rs1458038,rs12640611,rs12640611,rs10516950	4:57808917,4:83910712,4:95254730	0.000385539	0.00139538	0.00373325	0.00392187	0.00413445	0.00296485	0.00426524	0.00348162
4:10270282	4:1036545:103999909,4:9945148:84003233,4:9945148:95318346	rs6830501,rs3816474,rs223380,rs6841049,rs1458038,rs12640611,rs12640611,rs10516950	4:57808917,4:83910712,4:95254730	0.000426482	0.00172112	0.0046032	0.00445816	0.00457334	0.00325185	0.00460235	0.00375694
4:10272046	4:1036545:103999909,4:9945148:84003233,4:9945148:95318346	rs6830501,rs3816474,rs223380,rs6841049,rs1458038,rs12640611,rs12640611,rs10516950	4:57808917,4:83910712,4:95254730	0.00016154	0.000699533	0.00170016	0.00168785	0.00174506	0.00122947	0.00174437	0.00153047
4:10281646	4:1036545:103999909,4:9945148:84003233,4:9945148:95318346	rs6830501,rs3816474,rs223380,rs6841049,rs1458038,rs12640611,rs12640611,rs10516950	4:57808917,4:83910712,4:95254730	0.000812364	0.00365583	0.00778875	0.0083051	0.00841634	0.00626593	0.00891258	0.0074855
4:10283612	4:1036545:103999909,4:9945148:84003233,4:9945148:95318346	rs6830501,rs3816474,rs223380,rs6841049,rs1458038,rs12640611,rs12640611,rs10516950	4:57808917,4:83910712,4:95254730	0.000312913	0.00114742	0.00332342	0.00323678	0.00334571	0.00238536	0.00338996	0.00289563
4:10293653	4:1036545:103999909,4:9945148:84003233,4:9945148:95318346	rs6830501,rs3816474,rs223380,rs6841049,rs1458038,rs12640611,rs12640611,rs10516950	4:57808917,4:83910712,4:95254730	0.000355059	0.00150195	0.00370691	0.00372016	0.00377002	0.00268445	0.00376478	0.00305518
4:10296655	4:1036545:103999909,4:9945148:84003233,4:9945148:95318346	rs6830501,rs3816474,rs223380,rs6841049,rs1458038,rs12640611,rs12640611,rs10516950	4:57808917,4:83910712,4:95254730	0.00056557	0.0020311	0.00612743	0.00591407	0.00603519	0.00420819	0.0061377	0.00490493
4:10304441	4:1036545:103999909,4:9945148:84003233,4:9945148:95318346	rs6830501,rs3816474,rs223380,rs6841049,rs1458038,rs12640611,rs12640611,rs10516950	4:57808917,4:83910712,4:95254730	0.000292577	0.0011634	0.00303225	0.0030731	0.00310592	0.00229652	0.00314087	0.00252452
4:10308401	4:1036545:103999909,4:9945148:84003233,4:9945148:95318346	rs6830501,rs3816474,rs223380,rs6841049,rs1458038,rs12640611,rs12640611,rs10516950	4:57808917,4:83910712,4:95254730	0.00128657	0.00534874				0.00914864
4:10313042	4:1036545:103999909,4:9945148:84003233,4:9945148:95318346	rs6830501,rs3816474,rs223380,rs6841049,rs1458038,rs12640611,rs12640611,rs10516950	4:57808917,4:83910712,4:95254730	0.000652451	0.00211758	0.00705728	0.00671533	0.00676456	0.00473252	0.00716385	0.00512847
4:10313460	4:1036545:103999909,4:9945148:84003233,4:9945148:95318346	rs6830501,rs3816474,rs223380,rs6841049,rs1458038,rs12640611,rs12640611,rs10516950	4:57808917,4:83910712,4:95254730	0.000409317	0.0016879	0.00402826	0.00431949	0.00434778	0.00325138	0.00444475	0.00339521
4:10318352	4:1036545:103999909,4:9945148:84003233,4:9945148:95318346	rs6830501,rs3816474,rs223380,rs6841049,rs1458038,rs12640611,rs12640611,rs10516950	4:57808917,4:83910712,4:95254730	0.00123351	0.00444379				0.00946956
4:10326188	4:1036545:103999909,4:9945148:84003233,4:9945148:95318346	rs6830501,rs3816474,rs223380,rs6841049,rs1458038,rs12640611,rs12640611,rs10516950	4:57808917,4:83910712,4:95254730	0.000349571	0.00137034	0.00363375	0.0035896	0.00371328	0.0026359	0.00368491	0.00329149
4:10328537	4:1036545:103999909,4:9945148:84003233,4:9945148:95318346	rs6830501,rs3816474,rs223380,rs6841049,rs1458038,rs12640611,rs12640611,rs10516950	4:57808917,4:83910712,4:95254730	0.000747636	0.00268774	0.00811474	0.00786893	0.00795689	0.00576908	0.00807661	0.00725948
4:10329425	4:1036545:103999909,4:9945148:84003233,4:9945148:95318346	rs6830501,rs3816474,rs223380,rs6841049,rs1458038,rs12640611,rs12640611,rs10516950	4:57808917,4:83910712,4:95254730	0.00028004	0.00110867	0.00302432	0.00292544	0.00294354	0.00222043	0.0029671	0.00252328
4:10352952	4:1036545:103999909,4:9945148:84003233,4:9945148:95318346	rs6830501,rs3816474,rs223380,rs6841049,rs1458038,rs12640611,rs12640611,rs10516950	4:57808917,4:83910712,4:95254730	0.000281709	0.00101585	0.00297587	0.00284099	0.00304386	0.00221873	0.00300209	0.00253922
4:10384278	4:1036545:103999909,4:9945148:84003233,4:9945148:95318346	rs6830501,rs3816474,rs223380,rs6841049,rs1458038,rs12640611,rs12640611,rs10516950	4:57808917,4:83910712,4:95254730	0.00916363
4:10402838	4:1036545:103999909,4:9945148:84003233,4:9945148:95318346	rs6830501,rs3816474,rs223380,rs6841049,rs1458038,rs12640611,rs12640611,rs10516950	4:57808917,4:83910712,4:95254730	0.000332735	0.00149374	0.0032625	0.00345374	0.00361869	0.00263582	0.00329747	0.00292155
4:10407461	4:1036545:103999909,4:9945148:84003233,4:9945148:95318346	rs6830501,rs3816474,rs223380,rs6841049,rs1458038,rs12640611,rs12640611,rs10516950	4:57808917,4:83910712,4:95254730	0.00862918
4:10407754	4:1036545:103999909,4:9945148:84003233,4:9945148:95318346	rs6830501,rs3816474,rs223380,rs6841049,rs1458038,rs12640611,rs12640611,rs10516950	4:57808917,4:83910712,4:95254730	0.00432469	0.00985159
4:10411638	4:1036545:103999909,4:9945148:84003233,4:9945148:95318346	rs6830501,rs3816474,rs223380,rs6841049,rs1458038,rs12640611,rs12640611,rs10516950	4:57808917,4:83910712,4:95254730	0.000191433	0.000736986	0.00199768	0.00201952	0.00206062	0.00150093	0.0020087	0.00151292
4:10416739	4:1036545:103999909,4:9945148:84003233,4:9945148:95318346	rs6830501,rs3816474,rs223380,rs6841049,rs1458038,rs12640611,rs12640611,rs10516950	4:57808917,4:83910712,4:95254730	0.00705947
4:10516618	4:1036545:103999909,4:9945148:84003233,4:9945148:95318346	rs6830501,rs3816474,rs223380,rs6841049,rs1458038,rs12640611,rs12640611,rs10516950	4:57808917,4:83910712,4:95254730	0.00920712	0.00760837			0.00995376
4:57744023	4:1036545:103999909,4:9945148:84003233,4:9945148:95318346,4:57709860:57904387	rs6830501,rs3816474,rs223380,rs6841049,rs1458038,rs12640611,rs12640611,rs10516950,rs6830501	4:57808917,4:83910712,4:95254730	0.00470076	0.00157462	0.00392397	0.00771496	0.00302554	0.00172847	0.0079226	0.00732888
4:57746173	4:1036545:103999909,4:9945148:84003233,4:9945148:95318346,4:57709860:57904387	rs6830501,rs3816474,rs223380,rs6841049,rs1458038,rs12640611,rs12640611,rs10516950,rs6830501	4:57808917,4:83910712,4:95254730	0.00966909	0.00597652			0.00300879	0.00453039
4:57746356	4:1036545:103999909,4:9945148:84003233,4:9945148:95318346,4:57709860:57904387	rs6830501,rs3816474,rs223380,rs6841049,rs1458038,rs12640611,rs12640611,rs10516950,rs6830501	4:57808917,4:83910712,4:95254730		0.00724789			0.00369991	0.00556747
4:57746543	4:1036545:103999909,4:9945148:84003233,4:9945148:95318346,4:57709860:57904387	rs6830501,rs3816474,rs223380,rs6841049,rs1458038,rs12640611,rs12640611,rs10516950,rs6830501	4:57808917,4:83910712,4:95254730	0.00434449	0.00138743	0.0036424	0.00681219	0.00266867	0.00150281	0.00697747	0.00638008
4:57746825	4:1036545:103999909,4:9945148:84003233,4:9945148:95318346,4:57709860:57904387	rs6830501,rs3816474,rs223380,rs6841049,rs1458038,rs12640611,rs12640611,rs10516950,rs6830501	4:57808917,4:83910712,4:95254730	0.00903177	0.00581029			0.00290303	0.00438269
4:57747166	4:1036545:103999909,4:9945148:84003233,4:9945148:95318346,4:57709860:57904387	rs6830501,rs3816474,rs223380,rs6841049,rs1458038,rs12640611,rs12640611,rs10516950,rs6830501	4:57808917,4:83910712,4:95254730		0.0057078			0.00295855	0.00446022
4:57747255	4:1036545:103999909,4:9945148:84003233,4:9945148:95318346,4:57709860:57904387	rs6830501,rs3816474,rs223380,rs6841049,rs1458038,rs12640611,rs12640611,rs10516950,rs6830501	4:57808917,4:83910712,4:95254730	0.00968334	0.00553111			0.00282841	0.00426129
4:57747276	4:1036545:103999909,4:9945148:84003233,4:9945148:95318346,4:57709860:57904387	rs6830501,rs3816474,rs223380,rs6841049,rs1458038,rs12640611,rs12640611,rs10516950,rs6830501	4:57808917,4:83910712,4:95254730	0.00520404	0.00311247	0.00940724		0.0015442	0.00228397		0.00793627
4:57747306	4:1036545:103999909,4:9945148:84003233,4:9945148:95318346,4:57709860:57904387	rs6830501,rs3816474,rs223380,rs6841049,rs1458038,rs12640611,rs12640611,rs10516950,rs6830501	4:57808917,4:83910712,4:95254730	0.00392008	0.00125562	0.00331275	0.00613685	0.00241449	0.00135835	0.00626323	0.00579577
4:57747634	4:1036545:103999909,4:9945148:84003233,4:9945148:95318346,4:57709860:57904387	rs6830501,rs3816474,rs223380,rs6841049,rs1458038,rs12640611,rs12640611,rs10516950,rs6830501	4:57808917,4:83910712,4:95254730		0.00664665			0.00336547	0.00506361
4:57747798	4:1036545:103999909,4:9945148:84003233,4:9945148:95318346,4:57709860:57904387	rs6830501,rs3816474,rs223380,rs6841049,rs1458038,rs12640611,rs12640611,rs10516950,rs6830501	4:57808917,4:83910712,4:95254730	0.00658654	0.00257209	0.00583398		0.00434491	0.00253833
4:57749347	4:1036545:103999909,4:9945148:84003233,4:9945148:95318346,4:57709860:57904387	rs6830501,rs3816474,rs223380,rs6841049,rs1458038,rs12640611,rs12640611,rs10516950,rs6830501	4:57808917,4:83910712,4:95254730	0.00443057	0.00161738	0.00606933	0.00542161	0.00319842	0.00182087	0.00818118	0.00492226
4:57749363	4:1036545:103999909,4:9945148:84003233,4:9945148:95318346,4:57709860:57904387	rs6830501,rs3816474,rs223380,rs6841049,rs1458038,rs12640611,rs12640611,rs10516950,rs6830501	4:57808917,4:83910712,4:95254730		0.00623511			0.00987305	0.00630645
4:57749458	4:1036545:103999909,4:9945148:84003233,4:9945148:95318346,4:57709860:57904387	rs6830501,rs3816474,rs223380,rs6841049,rs1458038,rs12640611,rs12640611,rs10516950,rs6830501	4:57808917,4:83910712,4:95254730		0.00566234				0.0065323
4:57749811	4:1036545:103999909,4:9945148:84003233,4:9945148:95318346,4:57709860:57904387	rs6830501,rs3816474,rs223380,rs6841049,rs1458038,rs12640611,rs12640611,rs10516950,rs6830501	4:57808917,4:83910712,4:95254730	0.0040925	0.00153783	0.00577752	0.00512681	0.00302117	0.00172573	0.0077308	0.00470365
4:57750518	4:1036545:103999909,4:9945148:84003233,4:9945148:95318346,4:57709860:57904387	rs6830501,rs3816474,rs223380,rs6841049,rs1458038,rs12640611,rs12640611,rs10516950,rs6830501	4:57808917,4:83910712,4:95254730	0.00368773	0.00117213	0.00303241	0.00571391	0.00225925	0.00126147	0.00588468	0.00542312
4:57750638	4:1036545:103999909,4:9945148:84003233,4:9945148:95318346,4:57709860:57904387	rs6830501,rs3816474,rs223380,rs6841049,rs1458038,rs12640611,rs12640611,rs10516950,rs6830501	4:57808917,4:83910712,4:95254730		0.00537756			0.00984497	0.00619842
4:57751875	4:1036545:103999909,4:9945148:84003233,4:9945148:95318346,4:57709860:57904387	rs6830501,rs3816474,rs223380,rs6841049,rs1458038,rs12640611,rs12640611,rs10516950,rs6830501	4:57808917,4:83910712,4:95254730	0.00344825	0.00110878	0.00260435	0.00523704	0.00218714	0.00121646	0.00562835	0.00511735
4:57753417	4:1036545:103999909,4:9945148:84003233,4:9945148:95318346,4:57709860:57904387	rs6830501,rs3816474,rs223380,rs6841049,rs1458038,rs12640611,rs12640611,rs10516950,rs6830501	4:57808917,4:83910712,4:95254730	0.00301026	0.000957792	0.00223872	0.00449779	0.00188041	0.00103988	0.0048389	0.00440022
4:57757067	4:1036545:103999909,4:9945148:84003233,4:9945148:95318346,4:57709860:57904387	rs6830501,rs3816474,rs223380,rs6841049,rs1458038,rs12640611,rs12640611,rs10516950,rs6830501	4:57808917,4:83910712,4:95254730	0.00286115	0.00117667	0.00387164	0.0036448	0.00231565	0.00129667	0.00582379	0.00345143
4:57757326	4:1036545:103999909,4:9945148:84003233,4:9945148:95318346,4:57709860:57904387	rs6830501,rs3816474,rs223380,rs6841049,rs1458038,rs12640611,rs12640611,rs10516950,rs6830501	4:57808917,4:83910712,4:95254730	0.00253589	0.000810013	0.00187201	0.00378252	0.00158223	0.000868691	0.00406408	0.00377484
4:57757510	4:1036545:103999909,4:9945148:84003233,4:9945148:95318346,4:57709860:57904387	rs6830501,rs3816474,rs223380,rs6841049,rs1458038,rs12640611,rs12640611,rs10516950,rs6830501	4:57808917,4:83910712,4:95254730		0.00609602				0.00722566
4:57758974	4:1036545:103999909,4:9945148:84003233,4:9945148:95318346,4:57709860:57904387	rs6830501,rs3816474,rs223380,rs6841049,rs1458038,rs12640611,rs12640611,rs10516950,rs6830501	4:57808917,4:83910712,4:95254730	0.00251157	0.00105604	0.00448789	0.00321968	0.00206786	0.00115464	0.00521426	0.00433157
4:57759537	4:1036545:103999909,4:9945148:84003233,4:9945148:95318346,4:57709860:57904387	rs6830501,rs3816474,rs223380,rs6841049,rs1458038,rs12640611,rs12640611,rs10516950,rs6830501	4:57808917,4:83910712,4:95254730	0.001931	0.000703237	0.00141269	0.00325905	0.00136437	0.000761719	0.00374697	0.00303915
4:57759900	4:1036545:103999909,4:9945148:84003233,4:9945148:95318346,4:57709860:57904387	rs6830501,rs3816474,rs223380,rs6841049,rs1458038,rs12640611,rs12640611,rs10516950,rs6830501	4:57808917,4:83910712,4:95254730	0.00266471	0.00110663	0.00364527	0.00341109	0.00218308	0.00121393	0.0054976	0.0032205
4:57760518	4:1036545:103999909,4:9945148:84003233,4:9945148:95318346,4:57709860:57904387	rs6830501,rs3816474,rs223380,rs6841049,rs1458038,rs12640611,rs12640611,rs10516950,rs6830501	4:57808917,4:83910712,4:95254730	0.00573608	0.00258613	0.00893971	0.00829599	0.00482754	0.00298698		0.00752437
4:57760592	4:1036545:103999909,4:9945148:84003233,4:9945148:95318346,4:57709860:57904387	rs6830501,rs3816474,rs223380,rs6841049,rs1458038,rs12640611,rs12640611,rs10516950,rs6830501	4:57808917,4:83910712,4:95254730	0.00744348	0.00329127			0.00603986	0.00383761		0.00950991
4:57761219	4:1036545:103999909,4:9945148:84003233,4:9945148:95318346,4:57709860:57904387	rs6830501,rs3816474,rs223380,rs6841049,rs1458038,rs12640611,rs12640611,rs10516950,rs6830501	4:57808917,4:83910712,4:95254730	0.0022004	0.000677099	0.00184114	0.00309339	0.00131459	0.00071671	0.00342433	0.00316203
4:57761839	4:1036545:103999909,4:9945148:84003233,4:9945148:95318346,4:57709860:57904387	rs6830501,rs3816474,rs223380,rs6841049,rs1458038,rs12640611,rs12640611,rs10516950,rs6830501	4:57808917,4:83910712,4:95254730	0.00791725	0.00388568			0.00707808	0.00455528
4:57762210	4:1036545:103999909,4:9945148:84003233,4:9945148:95318346,4:57709860:57904387	rs6830501,rs3816474,rs223380,rs6841049,rs1458038,rs12640611,rs12640611,rs10516950,rs6830501	4:57808917,4:83910712,4:95254730	0.00242593	0.000711079	0.00154406	0.00373795	0.00133573	0.000729317	0.00344159	0.00320775
4:57763057	4:1036545:103999909,4:9945148:84003233,4:9945148:95318346,4:57709860:57904387	rs6830501,rs3816474,rs223380,rs6841049,rs1458038,rs12640611,rs12640611,rs10516950,rs6830501	4:57808917,4:83910712,4:95254730	0.00229122	0.000667737	0.00152423	0.00313579	0.00129676	0.000706077	0.00334558	0.00312402
4:57763451	4:1036545:103999909,4:9945148:84003233,4:9945148:95318346,4:57709860:57904387	rs6830501,rs3816474,rs223380,rs6841049,rs1458038,rs12640611,rs12640611,rs10516950,rs6830501	4:57808917,4:83910712,4:95254730	0.00158702	0.000462768	0.00104441	0.00217063	0.000884146	0.000477434	0.0023164	0.00217654
4:57764094	4:1036545:103999909,4:9945148:84003233,4:9945148:95318346,4:57709860:57904387	rs6830501,rs3816474,rs223380,rs6841049,rs1458038,rs12640611,rs12640611,rs10516950,rs6830501	4:57808917,4:83910712,4:95254730	0.00162332	0.000506065	0.00111275	0.00241066	0.000971116	0.000524895	0.00254716	0.00242753
4:57764129	4:1036545:103999909,4:9945148:84003233,4:9945148:95318346,4:57709860:57904387	rs6830501,rs3816474,rs223380,rs6841049,rs1458038,rs12640611,rs12640611,rs10516950,rs6830501	4:57808917,4:83910712,4:95254730	0.00154918	0.000483957	0.0010678	0.00232009	0.000924338	0.000500661	0.00241453	0.00232588
4:57764324	4:1036545:103999909,4:9945148:84003233,4:9945148:95318346,4:57709860:57904387	rs6830501,rs3816474,rs223380,rs6841049,rs1458038,rs12640611,rs12640611,rs10516950,rs6830501	4:57808917,4:83910712,4:95254730	0.00156271	0.000495426	0.00101809	0.00237623	0.000946698	0.000513233	0.00249673	0.00244627
4:57768686	4:1036545:103999909,4:9945148:84003233,4:9945148:95318346,4:57709860:57904387	rs6830501,rs3816474,rs223380,rs6841049,rs1458038,rs12640611,rs12640611,rs10516950,rs6830501	4:57808917,4:83910712,4:95254730	0.00155566	0.00083891	0.00314979	0.00257097	0.00160211	0.000880733	0.00409699	0.0032626
4:57769514	4:1036545:103999909,4:9945148:84003233,4:9945148:95318346,4:57709860:57904387	rs6830501,rs3816474,rs223380,rs6841049,rs1458038,rs12640611,rs12640611,rs10516950,rs6830501	4:57808917,4:83910712,4:95254730	0.00158233	0.000884226	0.00251912	0.00268171	0.00167106	0.000922504	0.00426055	0.00252473
4:57769920	4:1036545:103999909,4:9945148:84003233,4:9945148:95318346,4:57709860:57904387	rs6830501,rs3816474,rs223380,rs6841049,rs1458038,rs12640611,rs12640611,rs10516950,rs6830501	4:57808917,4:83910712,4:95254730	0.00150017	0.000840533	0.00239817	0.0025539	0.00159524	0.000876568	0.00407103	0.00240639
4:57770010	4:1036545:103999909,4:9945148:84003233,4:9945148:95318346,4:57709860:57904387	rs6830501,rs3816474,rs223380,rs6841049,rs1458038,rs12640611,rs12640611,rs10516950,rs6830501	4:57808917,4:83910712,4:95254730	0.00110629	0.00060512	0.00170172	0.00184069	0.00112857	0.000613819	0.0029014	0.00172042
4:57770173	4:1036545:103999909,4:9945148:84003233,4:9945148:95318346,4:57709860:57904387	rs6830501,rs3816474,rs223380,rs6841049,rs1458038,rs12640611,rs12640611,rs10516950,rs6830501	4:57808917,4:83910712,4:95254730	0.00141333	0.00079342	0.00219493	0.00244609	0.00151673	0.000829007	0.00385799	0.00212473
4:57774843	4:1036545:103999909,4:9945148:84003233,4:9945148:95318346,4:57709860:57904387	rs6830501,rs3816474,rs223380,rs6841049,rs1458038,rs12640611,rs12640611,rs10516950,rs6830501	4:57808917,4:83910712,4:95254730		0.00968636
4:57777945	4:1036545:103999909,4:9945148:84003233,4:9945148:95318346,4:57709860:57904387	rs6830501,rs3816474,rs223380,rs6841049,rs1458038,rs12640611,rs12640611,rs10516950,rs6830501	4:57808917,4:83910712,4:95254730	0.00160011	0.000926535	0.00326179	0.00280812	0.00174442	0.000962332	0.0044815	0.00359168
4:57778969	4:1036545:103999909,4:9945148:84003233,4:9945148:95318346,4:57709860:57904387	rs6830501,rs3816474,rs223380,rs6841049,rs1458038,rs12640611,rs12640611,rs10516950,rs6830501	4:57808917,4:83910712,4:95254730	0.00169669	0.000981837	0.00286154	0.00287254	0.00183056	0.00100921	0.00469747	0.00283901
4:57780602	4:1036545:103999909,4:9945148:84003233,4:9945148:95318346,4:57709860:57904387	rs6830501,rs3816474,rs223380,rs6841049,rs1458038,rs12640611,rs12640611,rs10516950,rs6830501	4:57808917,4:83910712,4:95254730	0.0018014	0.00107702	0.0040063	0.00314907	0.00199645	0.00111126	0.00511337	0.00423659
4:57781347	4:1036545:103999909,4:9945148:84003233,4:9945148:95318346,4:57709860:57904387	rs6830501,rs3816474,rs223380,rs6841049,rs1458038,rs12640611,rs12640611,rs10516950,rs6830501	4:57808917,4:83910712,4:95254730		0.00924672
4:57782728	4:1036545:103999909,4:9945148:84003233,4:9945148:95318346,4:57709860:57904387	rs6830501,rs3816474,rs223380,rs6841049,rs1458038,rs12640611,rs12640611,rs10516950,rs6830501	4:57808917,4:83910712,4:95254730	0.00124658	0.000734343	0.00196611	0.00221514	0.00135016	0.000737922	0.00348982	0.00210755
4:57787000	4:1036545:103999909,4:9945148:84003233,4:9945148:95318346,4:57709860:57904387	rs6830501,rs3816474,rs223380,rs6841049,rs1458038,rs12640611,rs12640611,rs10516950,rs6830501	4:57808917,4:83910712,4:95254730	0.0019279	0.000703569	0.00167901	0.00332589	0.00129438	0.000710586	0.00358889	0.00255972
4:57787109	4:1036545:103999909,4:9945148:84003233,4:9945148:95318346,4:57709860:57904387	rs6830501,rs3816474,rs223380,rs6841049,rs1458038,rs12640611,rs12640611,rs10516950,rs6830501	4:57808917,4:83910712,4:95254730	0.00144059	0.000845039	0.00227423	0.00248717	0.00153506	0.00084011	0.00396077	0.00239528
4:57789271	4:1036545:103999909,4:9945148:84003233,4:9945148:95318346,4:57709860:57904387	rs6830501,rs3816474,rs223380,rs6841049,rs1458038,rs12640611,rs12640611,rs10516950,rs6830501	4:57808917,4:83910712,4:95254730	0.00156282	0.00092385	0.00324839	0.00267996	0.00167187	0.000922992	0.0042868	0.0034964
4:57790108	4:1036545:103999909,4:9945148:84003233,4:9945148:95318346,4:57709860:57904387	rs6830501,rs3816474,rs223380,rs6841049,rs1458038,rs12640611,rs12640611,rs10516950,rs6830501	4:57808917,4:83910712,4:95254730	0.00123669	0.000732389	0.00199227	0.00214266	0.00130993	0.000713932	0.00337803	0.00200281
4:57790205	4:1036545:103999909,4:9945148:84003233,4:9945148:95318346,4:57709860:57904387	rs6830501,rs3816474,rs223380,rs6841049,rs1458038,rs12640611,rs12640611,rs10516950,rs6830501	4:57808917,4:83910712,4:95254730	0.00149339	0.000928497	0.00321306	0.00270593	0.00166783	0.000920548	0.00430523	0.00350265
4:57790213	4:1036545:103999909,4:9945148:84003233,4:9945148:95318346,4:57709860:57904387	rs6830501,rs3816474,rs223380,rs6841049,rs1458038,rs12640611,rs12640611,rs10516950,rs6830501	4:57808917,4:83910712,4:95254730	0.00137173	0.000838922	0.00234732	0.0024878	0.00151673	0.000829007	0.00392782	0.00229776
4:57792448	4:1036545:103999909,4:9945148:84003233,4:9945148:95318346,4:57709860:57904387	rs6830501,rs3816474,rs223380,rs6841049,rs1458038,rs12640611,rs12640611,rs10516950,rs6830501	4:57808917,4:83910712,4:95254730	0.00425441	0.0026067	0.00954818		0.00488327	0.00286529
4:57792690	4:1036545:103999909,4:9945148:84003233,4:9945148:95318346,4:57709860:57904387	rs6830501,rs3816474,rs223380,rs6841049,rs1458038,rs12640611,rs12640611,rs10516950,rs6830501	4:57808917,4:83910712,4:95254730	0.002271	0.00145914	0.00405378	0.00558477	0.00237162	0.00133159	0.00609573	0.00315721
4:57793751	4:1036545:103999909,4:9945148:84003233,4:9945148:95318346,4:57709860:57904387	rs6830501,rs3816474,rs223380,rs6841049,rs1458038,rs12640611,rs12640611,rs10516950,rs6830501	4:57808917,4:83910712,4:95254730	0.00126641	0.000802303	0.00265751	0.0022191	0.00131273	0.0007156	0.00339738	0.00284953
4:57795514	4:1036545:103999909,4:9945148:84003233,4:9945148:95318346,4:57709860:57904387	rs6830501,rs3816474,rs223380,rs6841049,rs1458038,rs12640611,rs12640611,rs10516950,rs6830501	4:57808917,4:83910712,4:95254730	0.00135913	0.000850572	0.0026974	0.00231579	0.00139728	0.00076602	0.0036167	0.00301229
4:57795634	4:1036545:103999909,4:9945148:84003233,4:9945148:95318346,4:57709860:57904387	rs6830501,rs3816474,rs223380,rs6841049,rs1458038,rs12640611,rs12640611,rs10516950,rs6830501	4:57808917,4:83910712,4:95254730	0.00156635	0.00103054	0.00334734	0.00269307	0.00164497	0.0009067	0.00423464	0.00346621
4:57802434	4:1036545:103999909,4:9945148:84003233,4:9945148:95318346,4:57709860:57904387	rs6830501,rs3816474,rs223380,rs6841049,rs1458038,rs12640611,rs12640611,rs10516950,rs6830501	4:57808917,4:83910712,4:95254730	0.00138999	0.0009376	0.00301751	0.00255848	0.00150652	0.000822822	0.00390232	0.00319302
4:57803505	4:1036545:103999909,4:9945148:84003233,4:9945148:95318346,4:57709860:57904387	rs6830501,rs3816474,rs223380,rs6841049,rs1458038,rs12640611,rs12640611,rs10516950,rs6830501	4:57808917,4:83910712,4:95254730	0.000853722	0.000571937	0.00160828	0.00175683	0.000249145	0.000331717	0.00164756	0.00125736
4:57805949	4:1036545:103999909,4:9945148:84003233,4:9945148:95318346,4:57709860:57904387	rs6830501,rs3816474,rs223380,rs6841049,rs1458038,rs12640611,rs12640611,rs10516950,rs6830501	4:57808917,4:83910712,4:95254730	0.00197016	0.00123382	0.00342202	0.0033874	0.00199569	0.00111079	0.00512879	0.0028409
4:57808917	4:1036545:103999909,4:9945148:84003233,4:9945148:95318346,4:57709860:57904387	rs6830501,rs3816474,rs223380,rs6841049,rs1458038,rs12640611,rs12640611,rs10516950,rs6830501	4:57808917,4:83910712,4:95254730	0.000372425	0.000260095	0.000713259	0.000779712	0.000110031	0.000145361	0.000725306	0.000540415
4:57809363	4:1036545:103999909,4:9945148:84003233,4:9945148:95318346,4:57709860:57904387	rs6830501,rs3816474,rs223380,rs6841049,rs1458038,rs12640611,rs12640611,rs10516950,rs6830501	4:57808917,4:83910712,4:95254730	0.00249058	0.000911512	0.00219245	0.0042626	0.0016317	0.000957235	0.00453937	0.00314185
4:57810071	4:1036545:103999909,4:9945148:84003233,4:9945148:95318346,4:57709860:57904387	rs6830501,rs3816474,rs223380,rs6841049,rs1458038,rs12640611,rs12640611,rs10516950,rs6830501	4:57808917,4:83910712,4:95254730	0.00107673	0.000729802	0.00207867	0.00224435	0.000321142	0.000431414	0.00212103	0.00157324
4:57810321	4:1036545:103999909,4:9945148:84003233,4:9945148:95318346,4:57709860:57904387	rs6830501,rs3816474,rs223380,rs6841049,rs1458038,rs12640611,rs12640611,rs10516950,rs6830501	4:57808917,4:83910712,4:95254730	0.00185536	0.00111315	0.00361934	0.0030823	0.001834	0.00101133	0.00472219	0.00391563
4:57811308	4:1036545:103999909,4:9945148:84003233,4:9945148:95318346,4:57709860:57904387	rs6830501,rs3816474,rs223380,rs6841049,rs1458038,rs12640611,rs12640611,rs10516950,rs6830501	4:57808917,4:83910712,4:95254730	0.00207378	0.000754087	0.00134124	0.00351049	0.00133391	0.000775283	0.00372685	0.00298803
4:57812067	4:1036545:103999909,4:9945148:84003233,4:9945148:95318346,4:57709860:57904387	rs6830501,rs3816474,rs223380,rs6841049,rs1458038,rs12640611,rs12640611,rs10516950,rs6830501	4:57808917,4:83910712,4:95254730	0.00186363	0.00109472	0.00319384	0.00303849	0.00183657	0.00101291	0.0047435	0.00248948
4:57812112	4:1036545:103999909,4:9945148:84003233,4:9945148:95318346,4:57709860:57904387	rs6830501,rs3816474,rs223380,rs6841049,rs1458038,rs12640611,rs12640611,rs10516950,rs6830501	4:57808917,4:83910712,4:95254730	0.00202023	0.00120492	0.00343898	0.00333524	0.00199493	0.00111032	0.00512687	0.00278548
4:57812132	4:1036545:103999909,4:9945148:84003233,4:9945148:95318346,4:57709860:57904387	rs6830501,rs3816474,rs223380,rs6841049,rs1458038,rs12640611,rs12640611,rs10516950,rs6830501	4:57808917,4:83910712,4:95254730	0.00221782	0.00131524	0.00386114	0.00370076	0.00221764	0.0012355	0.00572328	0.00304612
4:57814063	4:1036545:103999909,4:9945148:84003233,4:9945148:95318346,4:57709860:57904387	rs6830501,rs3816474,rs223380,rs6841049,rs1458038,rs12640611,rs12640611,rs10516950,rs6830501	4:57808917,4:83910712,4:95254730	0.00184846	0.00110739	0.00312886	0.00308223	0.00182625	0.00100656	0.00470271	0.00255693
4:57814192	4:1036545:103999909,4:9945148:84003233,4:9945148:95318346,4:57709860:57904387	rs6830501,rs3816474,rs223380,rs6841049,rs1458038,rs12640611,rs12640611,rs10516950,rs6830501	4:57808917,4:83910712,4:95254730	0.00161763	0.000998602	0.00279593	0.0027676	0.00163253	0.000899164	0.00420365	0.00226589
4:57815691	4:1036545:103999909,4:9945148:84003233,4:9945148:95318346,4:57709860:57904387	rs6830501,rs3816474,rs223380,rs6841049,rs1458038,rs12640611,rs12640611,rs10516950,rs6830501	4:57808917,4:83910712,4:95254730	0.00194979	0.00116686	0.00328414	0.00323666	0.00191966	0.00106402	0.00493761	0.00269607
4:57816306	4:1036545:103999909,4:9945148:84003233,4:9945148:95318346,4:57709860:57904387	rs6830501,rs3816474,rs223380,rs6841049,rs1458038,rs12640611,rs12640611,rs10516950,rs6830501	4:57808917,4:83910712,4:95254730	0.00129167	0.000839941	0.00248267	0.00263379	0.000375541	0.000509972	0.0024705	0.00185748
4:57820120	4:1036545:103999909,4:9945148:84003233,4:9945148:95318346,4:57709860:57904387	rs6830501,rs3816474,rs223380,rs6841049,rs1458038,rs12640611,rs12640611,rs10516950,rs6830501	4:57808917,4:83910712,4:95254730	0.0020372	0.00121834	0.003777	0.0033807	0.00197727	0.00109946	0.00508247	0.00429157
4:57820775	4:1036545:103999909,4:9945148:84003233,4:9945148:95318346,4:57709860:57904387	rs6830501,rs3816474,rs223380,rs6841049,rs1458038,rs12640611,rs12640611,rs10516950,rs6830501	4:57808917,4:83910712,4:95254730	0.00190489	0.00117797	0.00326799	0.00325958	0.00194995	0.00108266	0.00501378	0.00265657
4:57823048	4:1036545:103999909,4:9945148:84003233,4:9945148:95318346,4:57709860:57904387	rs6830501,rs3816474,rs223380,rs6841049,rs1458038,rs12640611,rs12640611,rs10516950,rs6830501	4:57808917,4:83910712,4:95254730	0.00183434	0.00108895	0.00341899	0.0036255	0.00049832	0.000691247	0.00330777	0.00163532
4:57823457	4:1036545:103999909,4:9945148:84003233,4:9945148:95318346,4:57709860:57904387	rs6830501,rs3816474,rs223380,rs6841049,rs1458038,rs12640611,rs12640611,rs10516950,rs6830501	4:57808917,4:83910712,4:95254730	0.00153855	0.0009236	0.00291114	0.00301593	0.000423097	0.000581188	0.00279707	0.00140566
4:57833470	4:1036545:103999909,4:9945148:84003233,4:9945148:95318346,4:57709860:57904387	rs6830501,rs3816474,rs223380,rs6841049,rs1458038,rs12640611,rs12640611,rs10516950,rs6830501	4:57808917,4:83910712,4:95254730	0.00271291	0.000968317	0.00179629	0.00471204	0.00170253	0.0010963	0.00489018	0.00376601
4:57834747	4:1036545:103999909,4:9945148:84003233,4:9945148:95318346,4:57709860:57904387	rs6830501,rs3816474,rs223380,rs6841049,rs1458038,rs12640611,rs12640611,rs10516950,rs6830501	4:57808917,4:83910712,4:95254730	0.00271266	0.000904501	0.00229933	0.00447794	0.00160979		0.00447944	0.00321129
4:57835056	4:1036545:103999909,4:9945148:84003233,4:9945148:95318346,4:57709860:57904387	rs6830501,rs3816474,rs223380,rs6841049,rs1458038,rs12640611,rs12640611,rs10516950,rs6830501	4:57808917,4:83910712,4:95254730	0.00375633	0.00260007	0.00490889	0.00609306	0.00126258	0.00186808	0.00623349	0.00287357
4:57835466	4:1036545:103999909,4:9945148:84003233,4:9945148:95318346,4:57709860:57904387	rs6830501,rs3816474,rs223380,rs6841049,rs1458038,rs12640611,rs12640611,rs10516950,rs6830501	4:57808917,4:83910712,4:95254730	0.00128113	0.000421164	0.000749986	0.00206031	0.000722237	0.000452272	0.00205673	0.0015924
4:57835969	4:1036545:103999909,4:9945148:84003233,4:9945148:95318346,4:57709860:57904387	rs6830501,rs3816474,rs223380,rs6841049,rs1458038,rs12640611,rs12640611,rs10516950,rs6830501	4:57808917,4:83910712,4:95254730	0.00209307	0.00156833	0.00258474	0.00365455	0.000744216	0.00108065	0.00374545	0.00256822
4:57838690	4:1036545:103999909,4:9945148:84003233,4:9945148:95318346,4:57709860:57904387	rs6830501,rs3816474,rs223380,rs6841049,rs1458038,rs12640611,rs12640611,rs10516950,rs6830501	4:57808917,4:83910712,4:95254730	0.00997551	0.00818188			0.00372688	0.00584609		0.0082975
4:57846925	4:1036545:103999909,4:9945148:84003233,4:9945148:95318346,4:57709860:57904387	rs6830501,rs3816474,rs223380,rs6841049,rs1458038,rs12640611,rs12640611,rs10516950,rs6830501	4:57808917,4:83910712,4:95254730	0.00356114	0.00132849	0.00415834	0.00625742	0.0023424	0.00131336	0.00643381	0.00524865
4:57850695	4:1036545:103999909,4:9945148:84003233,4:9945148:95318346,4:57709860:57904387	rs6830501,rs3816474,rs223380,rs6841049,rs1458038,rs12640611,rs12640611,rs10516950,rs6830501	4:57808917,4:83910712,4:95254730	0.00274038	0.00100677	0.00234686	0.00485372	0.00180888	0.000995872	0.00505828	0.00367534
4:57853864	4:1036545:103999909,4:9945148:84003233,4:9945148:95318346,4:57709860:57904387	rs6830501,rs3816474,rs223380,rs6841049,rs1458038,rs12640611,rs12640611,rs10516950,rs6830501	4:57808917,4:83910712,4:95254730	0.00314195	0.00114796	0.00271371	0.00546191	0.00201762	0.00112428	0.00559847	0.00463929
4:57858267	4:1036545:103999909,4:9945148:84003233,4:9945148:95318346,4:57709860:57904387	rs6830501,rs3816474,rs223380,rs6841049,rs1458038,rs12640611,rs12640611,rs10516950,rs6830501	4:57808917,4:83910712,4:95254730	0.0034432	0.00284137	0.00482963	0.00626855	0.00124727	0.00149586	0.00616031	0.00501351
4:57872421	4:1036545:103999909,4:9945148:84003233,4:9945148:95318346,4:57709860:57904387	rs6830501,rs3816474,rs223380,rs6841049,rs1458038,rs12640611,rs12640611,rs10516950,rs6830501	4:57808917,4:83910712,4:95254730	0.00775185	0.00259281			0.00508151	0.00299504
4:57873296	4:1036545:103999909,4:9945148:84003233,4:9945148:95318346,4:57709860:57904387	rs6830501,rs3816474,rs223380,rs6841049,rs1458038,rs12640611,rs12640611,rs10516950,rs6830501	4:57808917,4:83910712,4:95254730	0.00303918	0.00112883	0.00254269	0.00516955	0.00196719	0.00109326	0.00538851	0.00438036
4:57874348	4:1036545:103999909,4:9945148:84003233,4:9945148:95318346,4:57709860:57904387	rs6830501,rs3816474,rs223380,rs6841049,rs1458038,rs12640611,rs12640611,rs10516950,rs6830501	4:57808917,4:83910712,4:95254730	0.00269953	0.000985926	0.00213178	0.00448251	0.00169813	0.000938905	0.00468003	0.00384418
4:57874827	4:1036545:103999909,4:9945148:84003233,4:9945148:95318346,4:57709860:57904387	rs6830501,rs3816474,rs223380,rs6841049,rs1458038,rs12640611,rs12640611,rs10516950,rs6830501	4:57808917,4:83910712,4:95254730	0.00294047	0.0010314	0.0022483	0.00469558	0.00179835	0.000989425	0.00494997	0.00403478
4:57880284	4:1036545:103999909,4:9945148:84003233,4:9945148:95318346,4:57709860:57904387	rs6830501,rs3816474,rs223380,rs6841049,rs1458038,rs12640611,rs12640611,rs10516950,rs6830501	4:57808917,4:83910712,4:95254730	0.00323985	0.00115747	0.00262347	0.00529476	0.00200481	0.0011164	0.00545844	0.00453253
4:57887252	4:1036545:103999909,4:9945148:84003233,4:9945148:95318346,4:57709860:57904387	rs6830501,rs3816474,rs223380,rs6841049,rs1458038,rs12640611,rs12640611,rs10516950,rs6830501	4:57808917,4:83910712,4:95254730	0.0031893	0.00112354	0.0035259	0.00508453	0.00193569	0.00107388	0.00527437	0.004233
4:57893297	4:1036545:103999909,4:9945148:84003233,4:9945148:95318346,4:57709860:57904387	rs6830501,rs3816474,rs223380,rs6841049,rs1458038,rs12640611,rs12640611,rs10516950,rs6830501	4:57808917,4:83910712,4:95254730	0.00710633	0.00235077	0.00781271		0.00463559	0.00270316
4:57899602	4:1036545:103999909,4:9945148:84003233,4:9945148:95318346,4:57709860:57904387	rs6830501,rs3816474,rs223380,rs6841049,rs1458038,rs12640611,rs12640611,rs10516950,rs6830501	4:57808917,4:83910712,4:95254730	0.00298885	0.00257542	0.00787191	0.00811415	0.00131183	0.00149765	0.0068423	0.00471719
4:57901882	4:1036545:103999909,4:9945148:84003233,4:9945148:95318346,4:57709860:57904387	rs6830501,rs3816474,rs223380,rs6841049,rs1458038,rs12640611,rs12640611,rs10516950,rs6830501	4:57808917,4:83910712,4:95254730		0.00537756	0.00936882		0.00763342	0.00463151
4:57903093	4:1036545:103999909,4:9945148:84003233,4:9945148:95318346,4:57709860:57904387	rs6830501,rs3816474,rs223380,rs6841049,rs1458038,rs12640611,rs12640611,rs10516950,rs6830501	4:57808917,4:83910712,4:95254730		0.00448124	0.00738694		0.00638111	0.00382488
4:57903482	4:1036545:103999909,4:9945148:84003233,4:9945148:95318346,4:57709860:57904387	rs6830501,rs3816474,rs223380,rs6841049,rs1458038,rs12640611,rs12640611,rs10516950,rs6830501	4:57808917,4:83910712,4:95254730	0.00712005	0.00295561	0.00472919		0.00421373	0.00245341
4:70389823	4:1036545:103999909,4:9945148:84003233,4:9945148:95318346,4:70361741:74325956	rs6830501,rs3816474,rs223380,rs6841049,rs1458038,rs12640611,rs12640611,rs10516950,rs56382488,rs75969105	4:57808917,4:83910712,4:95254730,4:73963297		0.00737243
4:70390098	4:1036545:103999909,4:9945148:84003233,4:9945148:95318346,4:70361741:74325956	rs6830501,rs3816474,rs223380,rs6841049,rs1458038,rs12640611,rs12640611,rs10516950,rs56382488,rs75969105	4:57808917,4:83910712,4:95254730,4:73963297		0.0050693
4:70390272	4:1036545:103999909,4:9945148:84003233,4:9945148:95318346,4:70361741:74325956	rs6830501,rs3816474,rs223380,rs6841049,rs1458038,rs12640611,rs12640611,rs10516950,rs56382488,rs75969105	4:57808917,4:83910712,4:95254730,4:73963297		0.0052485
4:70390273	4:1036545:103999909,4:9945148:84003233,4:9945148:95318346,4:70361741:74325956	rs6830501,rs3816474,rs223380,rs6841049,rs1458038,rs12640611,rs12640611,rs10516950,rs56382488,rs75969105	4:57808917,4:83910712,4:95254730,4:73963297		0.00533972
4:70404918	4:1036545:103999909,4:9945148:84003233,4:9945148:95318346,4:70361741:74325956	rs6830501,rs3816474,rs223380,rs6841049,rs1458038,rs12640611,rs12640611,rs10516950,rs56382488,rs75969105	4:57808917,4:83910712,4:95254730,4:73963297		0.00639075
4:70404922	4:1036545:103999909,4:9945148:84003233,4:9945148:95318346,4:70361741:74325956	rs6830501,rs3816474,rs223380,rs6841049,rs1458038,rs12640611,rs12640611,rs10516950,rs56382488,rs75969105	4:57808917,4:83910712,4:95254730,4:73963297		0.00393045
4:70408309	4:1036545:103999909,4:9945148:84003233,4:9945148:95318346,4:70361741:74325956	rs6830501,rs3816474,rs223380,rs6841049,rs1458038,rs12640611,rs12640611,rs10516950,rs56382488,rs75969105	4:57808917,4:83910712,4:95254730,4:73963297		0.00430931
4:70408416	4:1036545:103999909,4:9945148:84003233,4:9945148:95318346,4:70361741:74325956	rs6830501,rs3816474,rs223380,rs6841049,rs1458038,rs12640611,rs12640611,rs10516950,rs56382488,rs75969105	4:57808917,4:83910712,4:95254730,4:73963297		0.00577666
4:70408436	4:1036545:103999909,4:9945148:84003233,4:9945148:95318346,4:70361741:74325956	rs6830501,rs3816474,rs223380,rs6841049,rs1458038,rs12640611,rs12640611,rs10516950,rs56382488,rs75969105	4:57808917,4:83910712,4:95254730,4:73963297		0.00535697
4:70409688	4:1036545:103999909,4:9945148:84003233,4:9945148:95318346,4:70361741:74325956	rs6830501,rs3816474,rs223380,rs6841049,rs1458038,rs12640611,rs12640611,rs10516950,rs56382488,rs75969105	4:57808917,4:83910712,4:95254730,4:73963297		0.00537104
4:70409826	4:1036545:103999909,4:9945148:84003233,4:9945148:95318346,4:70361741:74325956	rs6830501,rs3816474,rs223380,rs6841049,rs1458038,rs12640611,rs12640611,rs10516950,rs56382488,rs75969105	4:57808917,4:83910712,4:95254730,4:73963297		0.00633799
4:71594175	4:1036545:103999909,4:9945148:84003233,4:9945148:95318346,4:70361741:74325956,4:71594175:72123480,4:71594175:95318346	rs6830501,rs3816474,rs223380,rs6841049,rs1458038,rs12640611,rs12640611,rs10516950,rs56382488,rs75969105,rs12512502,rs10516950,rs12512502	4:57808917,4:83910712,4:95254730,4:73963297,4:71776935	0.00178388	0.000397638	0.00145202	0.00181721	0.00210182	0.00147991	0.0021551	0.00180083
4:71672653	4:1036545:103999909,4:9945148:84003233,4:9945148:95318346,4:70361741:74325956,4:71594175:72123480,4:71594175:95318346	rs6830501,rs3816474,rs223380,rs6841049,rs1458038,rs12640611,rs12640611,rs10516950,rs56382488,rs75969105,rs12512502,rs10516950,rs12512502	4:57808917,4:83910712,4:95254730,4:73963297,4:71776935		0.00226053	0.00703188	0.00973614		0.00903297
4:71736336	4:1036545:103999909,4:9945148:84003233,4:9945148:95318346,4:70361741:74325956,4:71594175:72123480,4:71594175:95318346	rs6830501,rs3816474,rs223380,rs6841049,rs1458038,rs12640611,rs12640611,rs10516950,rs56382488,rs75969105,rs12512502,rs10516950,rs12512502	4:57808917,4:83910712,4:95254730,4:73963297,4:71776935	0.00192283	0.000420446	0.00142329	0.00235989	0.0022702	0.00171866	0.00219909	0.00221781
4:71765339	4:1036545:103999909,4:9945148:84003233,4:9945148:95318346,4:70361741:74325956,4:71594175:72123480,4:71594175:95318346	rs6830501,rs3816474,rs223380,rs6841049,rs1458038,rs12640611,rs12640611,rs10516950,rs56382488,rs75969105,rs12512502,rs10516950,rs12512502	4:57808917,4:83910712,4:95254730,4:73963297,4:71776935		0.00961947
4:71776935	4:1036545:103999909,4:9945148:84003233,4:9945148:95318346,4:70361741:74325956,4:71594175:72123480,4:71594175:95318346	rs6830501,rs3816474,rs223380,rs6841049,rs1458038,rs12640611,rs12640611,rs10516950,rs56382488,rs75969105,rs12512502,rs10516950,rs12512502	4:57808917,4:83910712,4:95254730,4:73963297,4:71776935	0.000142133	3.32872e-05	8.72999e-05	0.000179328	0.000158926	0.000136526	0.000171671	0.00017541
4:71825030	4:1036545:103999909,4:9945148:84003233,4:9945148:95318346,4:70361741:74325956,4:71594175:72123480,4:71594175:95318346	rs6830501,rs3816474,rs223380,rs6841049,rs1458038,rs12640611,rs12640611,rs10516950,rs56382488,rs75969105,rs12512502,rs10516950,rs12512502	4:57808917,4:83910712,4:95254730,4:73963297,4:71776935	0.000717352	0.000144962	0.000667325	0.000857223	0.000600845	0.000485776	0.000754193	0.000668132
4:71873745	4:1036545:103999909,4:9945148:84003233,4:9945148:95318346,4:70361741:74325956,4:71594175:72123480,4:71594175:95318346	rs6830501,rs3816474,rs223380,rs6841049,rs1458038,rs12640611,rs12640611,rs10516950,rs56382488,rs75969105,rs12512502,rs10516950,rs12512502	4:57808917,4:83910712,4:95254730,4:73963297,4:71776935	0.00246662	0.000696986	0.00308759	0.00236482	0.00370113	0.00307032	0.00383755	0.00345029
4:71879472	4:1036545:103999909,4:9945148:84003233,4:9945148:95318346,4:70361741:74325956,4:71594175:72123480,4:71594175:95318346	rs6830501,rs3816474,rs223380,rs6841049,rs1458038,rs12640611,rs12640611,rs10516950,rs56382488,rs75969105,rs12512502,rs10516950,rs12512502	4:57808917,4:83910712,4:95254730,4:73963297,4:71776935		0.00368138
4:71893864	4:1036545:103999909,4:9945148:84003233,4:9945148:95318346,4:70361741:74325956,4:71594175:72123480,4:71594175:95318346	rs6830501,rs3816474,rs223380,rs6841049,rs1458038,rs12640611,rs12640611,rs10516950,rs56382488,rs75969105,rs12512502,rs10516950,rs12512502	4:57808917,4:83910712,4:95254730,4:73963297,4:71776935	0.00122673	0.000328578	0.00134181	0.0010755	0.00178013	0.00156066	0.00181755	0.00167041
4:71894563	4:1036545:103999909,4:9945148:84003233,4:9945148:95318346,4:70361741:74325956,4:71594175:72123480,4:71594175:95318346	rs6830501,rs3816474,rs223380,rs6841049,rs1458038,rs12640611,rs12640611,rs10516950,rs56382488,rs75969105,rs12512502,rs10516950,rs12512502	4:57808917,4:83910712,4:95254730,4:73963297,4:71776935	0.000586879	0.00016413	0.000621654	0.000546499	0.00089983	0.000754481	0.000909734	0.000787806
4:71894573	4:1036545:103999909,4:9945148:84003233,4:9945148:95318346,4:70361741:74325956,4:71594175:72123480,4:71594175:95318346	rs6830501,rs3816474,rs223380,rs6841049,rs1458038,rs12640611,rs12640611,rs10516950,rs56382488,rs75969105,rs12512502,rs10516950,rs12512502	4:57808917,4:83910712,4:95254730,4:73963297,4:71776935	0.000622319	0.000172698	0.000658788	0.000576447	0.000945839	0.000791227	0.000954309	0.000839059
4:71911073	4:1036545:103999909,4:9945148:84003233,4:9945148:95318346,4:70361741:74325956,4:71594175:72123480,4:71594175:95318346	rs6830501,rs3816474,rs223380,rs6841049,rs1458038,rs12640611,rs12640611,rs10516950,rs56382488,rs75969105,rs12512502,rs10516950,rs12512502	4:57808917,4:83910712,4:95254730,4:73963297,4:71776935	0.00613104
4:71911189	4:1036545:103999909,4:9945148:84003233,4:9945148:95318346,4:70361741:74325956,4:71594175:72123480,4:71594175:95318346	rs6830501,rs3816474,rs223380,rs6841049,rs1458038,rs12640611,rs12640611,rs10516950,rs56382488,rs75969105,rs12512502,rs10516950,rs12512502	4:57808917,4:83910712,4:95254730,4:73963297,4:71776935	0.00474277	0.00840067
4:71911588	4:1036545:103999909,4:9945148:84003233,4:9945148:95318346,4:70361741:74325956,4:71594175:72123480,4:71594175:95318346	rs6830501,rs3816474,rs223380,rs6841049,rs1458038,rs12640611,rs12640611,rs10516950,rs56382488,rs75969105,rs12512502,rs10516950,rs12512502	4:57808917,4:83910712,4:95254730,4:73963297,4:71776935	0.00452832	0.00800836
4:71913507	4:1036545:103999909,4:9945148:84003233,4:9945148:95318346,4:70361741:74325956,4:71594175:72123480,4:71594175:95318346	rs6830501,rs3816474,rs223380,rs6841049,rs1458038,rs12640611,rs12640611,rs10516950,rs56382488,rs75969105,rs12512502,rs10516950,rs12512502	4:57808917,4:83910712,4:95254730,4:73963297,4:71776935	0.00677072
4:71915269	4:1036545:103999909,4:9945148:84003233,4:9945148:95318346,4:70361741:74325956,4:71594175:72123480,4:71594175:95318346	rs6830501,rs3816474,rs223380,rs6841049,rs1458038,rs12640611,rs12640611,rs10516950,rs56382488,rs75969105,rs12512502,rs10516950,rs12512502	4:57808917,4:83910712,4:95254730,4:73963297,4:71776935	0.0048009	0.00850701
4:71915961	4:1036545:103999909,4:9945148:84003233,4:9945148:95318346,4:70361741:74325956,4:71594175:72123480,4:71594175:95318346	rs6830501,rs3816474,rs223380,rs6841049,rs1458038,rs12640611,rs12640611,rs10516950,rs56382488,rs75969105,rs12512502,rs10516950,rs12512502	4:57808917,4:83910712,4:95254730,4:73963297,4:71776935	0.0037004	0.0065231
4:71916791	4:1036545:103999909,4:9945148:84003233,4:9945148:95318346,4:70361741:74325956,4:71594175:72123480,4:71594175:95318346	rs6830501,rs3816474,rs223380,rs6841049,rs1458038,rs12640611,rs12640611,rs10516950,rs56382488,rs75969105,rs12512502,rs10516950,rs12512502	4:57808917,4:83910712,4:95254730,4:73963297,4:71776935	0.00487094	0.00863016
4:71916879	4:1036545:103999909,4:9945148:84003233,4:9945148:95318346,4:70361741:74325956,4:71594175:72123480,4:71594175:95318346	rs6830501,rs3816474,rs223380,rs6841049,rs1458038,rs12640611,rs12640611,rs10516950,rs56382488,rs75969105,rs12512502,rs10516950,rs12512502	4:57808917,4:83910712,4:95254730,4:73963297,4:71776935	0.00537738	0.00354426		0.00871377
4:71917052	4:1036545:103999909,4:9945148:84003233,4:9945148:95318346,4:70361741:74325956,4:71594175:72123480,4:71594175:95318346	rs6830501,rs3816474,rs223380,rs6841049,rs1458038,rs12640611,rs12640611,rs10516950,rs56382488,rs75969105,rs12512502,rs10516950,rs12512502	4:57808917,4:83910712,4:95254730,4:73963297,4:71776935	0.00502438	0.00887916
4:71943213	4:1036545:103999909,4:9945148:84003233,4:9945148:95318346,4:70361741:74325956,4:71594175:72123480,4:71594175:95318346	rs6830501,rs3816474,rs223380,rs6841049,rs1458038,rs12640611,rs12640611,rs10516950,rs56382488,rs75969105,rs12512502,rs10516950,rs12512502	4:57808917,4:83910712,4:95254730,4:73963297,4:71776935	0.00614598
4:71943865	4:1036545:103999909,4:9945148:84003233,4:9945148:95318346,4:70361741:74325956,4:71594175:72123480,4:71594175:95318346	rs6830501,rs3816474,rs223380,rs6841049,rs1458038,rs12640611,rs12640611,rs10516950,rs56382488,rs75969105,rs12512502,rs10516950,rs12512502	4:57808917,4:83910712,4:95254730,4:73963297,4:71776935	0.00452737	0.00800661		0.00850188
4:71944815	4:1036545:103999909,4:9945148:84003233,4:9945148:95318346,4:70361741:74325956,4:71594175:72123480,4:71594175:95318346	rs6830501,rs3816474,rs223380,rs6841049,rs1458038,rs12640611,rs12640611,rs10516950,rs56382488,rs75969105,rs12512502,rs10516950,rs12512502	4:57808917,4:83910712,4:95254730,4:73963297,4:71776935	0.000154602	0.000234162	0.00107925	0.000527467	0.00102968	0.000644996	0.00123636	0.00100565
4:71945954	4:1036545:103999909,4:9945148:84003233,4:9945148:95318346,4:70361741:74325956,4:71594175:72123480,4:71594175:95318346	rs6830501,rs3816474,rs223380,rs6841049,rs1458038,rs12640611,rs12640611,rs10516950,rs56382488,rs75969105,rs12512502,rs10516950,rs12512502	4:57808917,4:83910712,4:95254730,4:73963297,4:71776935	0.000154659	0.000231173	0.001152	0.000515282	0.00101374	0.000627285	0.00121472	0.00100267
4:71946489	4:1036545:103999909,4:9945148:84003233,4:9945148:95318346,4:70361741:74325956,4:71594175:72123480,4:71594175:95318346	rs6830501,rs3816474,rs223380,rs6841049,rs1458038,rs12640611,rs12640611,rs10516950,rs56382488,rs75969105,rs12512502,rs10516950,rs12512502	4:57808917,4:83910712,4:95254730,4:73963297,4:71776935	0.00305758	0.00131505	0.00694724	0.00501247	0.00323788	0.00204148	0.00646533	0.0064143
4:71950554	4:1036545:103999909,4:9945148:84003233,4:9945148:95318346,4:70361741:74325956,4:71594175:72123480,4:71594175:95318346	rs6830501,rs3816474,rs223380,rs6841049,rs1458038,rs12640611,rs12640611,rs10516950,rs56382488,rs75969105,rs12512502,rs10516950,rs12512502	4:57808917,4:83910712,4:95254730,4:73963297,4:71776935	0.000176014	0.000260241	0.00127662	0.000592642	0.00113578	0.000752842	0.0013616	0.00113686
4:71952724	4:1036545:103999909,4:9945148:84003233,4:9945148:95318346,4:70361741:74325956,4:71594175:72123480,4:71594175:95318346	rs6830501,rs3816474,rs223380,rs6841049,rs1458038,rs12640611,rs12640611,rs10516950,rs56382488,rs75969105,rs12512502,rs10516950,rs12512502	4:57808917,4:83910712,4:95254730,4:73963297,4:71776935	0.00176914	0.00276247		0.00430798
4:71954435	4:1036545:103999909,4:9945148:84003233,4:9945148:95318346,4:70361741:74325956,4:71594175:72123480,4:71594175:95318346	rs6830501,rs3816474,rs223380,rs6841049,rs1458038,rs12640611,rs12640611,rs10516950,rs56382488,rs75969105,rs12512502,rs10516950,rs12512502	4:57808917,4:83910712,4:95254730,4:73963297,4:71776935	0.00625002
4:71957534	4:1036545:103999909,4:9945148:84003233,4:9945148:95318346,4:70361741:74325956,4:71594175:72123480,4:71594175:95318346	rs6830501,rs3816474,rs223380,rs6841049,rs1458038,rs12640611,rs12640611,rs10516950,rs56382488,rs75969105,rs12512502,rs10516950,rs12512502	4:57808917,4:83910712,4:95254730,4:73963297,4:71776935	0.00139	0.00218023		0.00345514	0.009879
4:71957563	4:1036545:103999909,4:9945148:84003233,4:9945148:95318346,4:70361741:74325956,4:71594175:72123480,4:71594175:95318346	rs6830501,rs3816474,rs223380,rs6841049,rs1458038,rs12640611,rs12640611,rs10516950,rs56382488,rs75969105,rs12512502,rs10516950,rs12512502	4:57808917,4:83910712,4:95254730,4:73963297,4:71776935	0.000253574	0.000376256	0.00193745	0.000918498	0.00162902	0.00111227	0.00196296	0.00164618
4:71958094	4:1036545:103999909,4:9945148:84003233,4:9945148:95318346,4:70361741:74325956,4:71594175:72123480,4:71594175:95318346	rs6830501,rs3816474,rs223380,rs6841049,rs1458038,rs12640611,rs12640611,rs10516950,rs56382488,rs75969105,rs12512502,rs10516950,rs12512502	4:57808917,4:83910712,4:95254730,4:73963297,4:71776935	0.0089209
4:71958768	4:1036545:103999909,4:9945148:84003233,4:9945148:95318346,4:70361741:74325956,4:71594175:72123480,4:71594175:95318346	rs6830501,rs3816474,rs223380,rs6841049,rs1458038,rs12640611,rs12640611,rs10516950,rs56382488,rs75969105,rs12512502,rs10516950,rs12512502	4:57808917,4:83910712,4:95254730,4:73963297,4:71776935	0.000550463	0.000833164	0.00402807	0.00135338	0.00390924	0.00385438	0.00431982	0.00421469
4:71959165	4:1036545:103999909,4:9945148:84003233,4:9945148:95318346,4:70361741:74325956,4:71594175:72123480,4:71594175:95318346	rs6830501,rs3816474,rs223380,rs6841049,rs1458038,rs12640611,rs12640611,rs10516950,rs56382488,rs75969105,rs12512502,rs10516950,rs12512502	4:57808917,4:83910712,4:95254730,4:73963297,4:71776935	0.000182908	0.000294978	0.00146192	0.00070044	0.00128356	0.000816903	0.00154404	0.00128703
4:71959340	4:1036545:103999909,4:9945148:84003233,4:9945148:95318346,4:70361741:74325956,4:71594175:72123480,4:71594175:95318346	rs6830501,rs3816474,rs223380,rs6841049,rs1458038,rs12640611,rs12640611,rs10516950,rs56382488,rs75969105,rs12512502,rs10516950,rs12512502	4:57808917,4:83910712,4:95254730,4:73963297,4:71776935	0.00112048	0.00173234	0.0082928	0.00275911	0.00789258	0.00799139	0.00895682	0.00814628
4:71959418	4:1036545:103999909,4:9945148:84003233,4:9945148:95318346,4:70361741:74325956,4:71594175:72123480,4:71594175:95318346	rs6830501,rs3816474,rs223380,rs6841049,rs1458038,rs12640611,rs12640611,rs10516950,rs56382488,rs75969105,rs12512502,rs10516950,rs12512502	4:57808917,4:83910712,4:95254730,4:73963297,4:71776935	0.000246771	0.000365129	0.00183957	0.000888512	0.00157386	0.0010684	0.00189659	0.00162606
4:71960617	4:1036545:103999909,4:9945148:84003233,4:9945148:95318346,4:70361741:74325956,4:71594175:72123480,4:71594175:95318346	rs6830501,rs3816474,rs223380,rs6841049,rs1458038,rs12640611,rs12640611,rs10516950,rs56382488,rs75969105,rs12512502,rs10516950,rs12512502	4:57808917,4:83910712,4:95254730,4:73963297,4:71776935	0.000198019	0.000323894	0.00159799	0.000787755	0.00141597	0.000910814	0.00168267	0.00141697
4:71961485	4:1036545:103999909,4:9945148:84003233,4:9945148:95318346,4:70361741:74325956,4:71594175:72123480,4:71594175:95318346	rs6830501,rs3816474,rs223380,rs6841049,rs1458038,rs12640611,rs12640611,rs10516950,rs56382488,rs75969105,rs12512502,rs10516950,rs12512502	4:57808917,4:83910712,4:95254730,4:73963297,4:71776935	0.00871521
4:72060219	4:1036545:103999909,4:9945148:84003233,4:9945148:95318346,4:70361741:74325956,4:71594175:72123480,4:71594175:95318346	rs6830501,rs3816474,rs223380,rs6841049,rs1458038,rs12640611,rs12640611,rs10516950,rs56382488,rs75969105,rs12512502,rs10516950,rs12512502	4:57808917,4:83910712,4:95254730,4:73963297,4:71776935	0.00912222
4:72062014	4:1036545:103999909,4:9945148:84003233,4:9945148:95318346,4:70361741:74325956,4:71594175:72123480,4:71594175:95318346	rs6830501,rs3816474,rs223380,rs6841049,rs1458038,rs12640611,rs12640611,rs10516950,rs56382488,rs75969105,rs12512502,rs10516950,rs12512502	4:57808917,4:83910712,4:95254730,4:73963297,4:71776935	0.00765671
4:72063044	4:1036545:103999909,4:9945148:84003233,4:9945148:95318346,4:70361741:74325956,4:71594175:72123480,4:71594175:95318346	rs6830501,rs3816474,rs223380,rs6841049,rs1458038,rs12640611,rs12640611,rs10516950,rs56382488,rs75969105,rs12512502,rs10516950,rs12512502	4:57808917,4:83910712,4:95254730,4:73963297,4:71776935	0.00594777
4:72063992	4:1036545:103999909,4:9945148:84003233,4:9945148:95318346,4:70361741:74325956,4:71594175:72123480,4:71594175:95318346	rs6830501,rs3816474,rs223380,rs6841049,rs1458038,rs12640611,rs12640611,rs10516950,rs56382488,rs75969105,rs12512502,rs10516950,rs12512502	4:57808917,4:83910712,4:95254730,4:73963297,4:71776935	0.00668527
4:72065183	4:1036545:103999909,4:9945148:84003233,4:9945148:95318346,4:70361741:74325956,4:71594175:72123480,4:71594175:95318346	rs6830501,rs3816474,rs223380,rs6841049,rs1458038,rs12640611,rs12640611,rs10516950,rs56382488,rs75969105,rs12512502,rs10516950,rs12512502	4:57808917,4:83910712,4:95254730,4:73963297,4:71776935	0.00402925	0.00858349			0.00913087
4:72067196	4:1036545:103999909,4:9945148:84003233,4:9945148:95318346,4:70361741:74325956,4:71594175:72123480,4:71594175:95318346	rs6830501,rs3816474,rs223380,rs6841049,rs1458038,rs12640611,rs12640611,rs10516950,rs56382488,rs75969105,rs12512502,rs10516950,rs12512502	4:57808917,4:83910712,4:95254730,4:73963297,4:71776935	0.00646405
4:72067384	4:1036545:103999909,4:9945148:84003233,4:9945148:95318346,4:70361741:74325956,4:71594175:72123480,4:71594175:95318346	rs6830501,rs3816474,rs223380,rs6841049,rs1458038,rs12640611,rs12640611,rs10516950,rs56382488,rs75969105,rs12512502,rs10516950,rs12512502	4:57808917,4:83910712,4:95254730,4:73963297,4:71776935	0.00749848
4:72071130	4:1036545:103999909,4:9945148:84003233,4:9945148:95318346,4:70361741:74325956,4:71594175:72123480,4:71594175:95318346	rs6830501,rs3816474,rs223380,rs6841049,rs1458038,rs12640611,rs12640611,rs10516950,rs56382488,rs75969105,rs12512502,rs10516950,rs12512502	4:57808917,4:83910712,4:95254730,4:73963297,4:71776935	0.00612322
4:72071672	4:1036545:103999909,4:9945148:84003233,4:9945148:95318346,4:70361741:74325956,4:71594175:72123480,4:71594175:95318346	rs6830501,rs3816474,rs223380,rs6841049,rs1458038,rs12640611,rs12640611,rs10516950,rs56382488,rs75969105,rs12512502,rs10516950,rs12512502	4:57808917,4:83910712,4:95254730,4:73963297,4:71776935	0.00584647
4:72074374	4:1036545:103999909,4:9945148:84003233,4:9945148:95318346,4:70361741:74325956,4:71594175:72123480,4:71594175:95318346	rs6830501,rs3816474,rs223380,rs6841049,rs1458038,rs12640611,rs12640611,rs10516950,rs56382488,rs75969105,rs12512502,rs10516950,rs12512502	4:57808917,4:83910712,4:95254730,4:73963297,4:71776935	0.00510895
4:72074880	4:1036545:103999909,4:9945148:84003233,4:9945148:95318346,4:70361741:74325956,4:71594175:72123480,4:71594175:95318346	rs6830501,rs3816474,rs223380,rs6841049,rs1458038,rs12640611,rs12640611,rs10516950,rs56382488,rs75969105,rs12512502,rs10516950,rs12512502	4:57808917,4:83910712,4:95254730,4:73963297,4:71776935	0.0055074
4:72078144	4:1036545:103999909,4:9945148:84003233,4:9945148:95318346,4:70361741:74325956,4:71594175:72123480,4:71594175:95318346	rs6830501,rs3816474,rs223380,rs6841049,rs1458038,rs12640611,rs12640611,rs10516950,rs56382488,rs75969105,rs12512502,rs10516950,rs12512502	4:57808917,4:83910712,4:95254730,4:73963297,4:71776935	0.00651531
4:72105088	4:1036545:103999909,4:9945148:84003233,4:9945148:95318346,4:70361741:74325956,4:71594175:72123480,4:71594175:95318346	rs6830501,rs3816474,rs223380,rs6841049,rs1458038,rs12640611,rs12640611,rs10516950,rs56382488,rs75969105,rs12512502,rs10516950,rs12512502	4:57808917,4:83910712,4:95254730,4:73963297,4:71776935	0.000655682	0.000560078	0.000512087	0.000299778	0.000692629	0.000689867	0.000576451	0.000733874
4:72105133	4:1036545:103999909,4:9945148:84003233,4:9945148:95318346,4:70361741:74325956,4:71594175:72123480,4:71594175:95318346	rs6830501,rs3816474,rs223380,rs6841049,rs1458038,rs12640611,rs12640611,rs10516950,rs56382488,rs75969105,rs12512502,rs10516950,rs12512502	4:57808917,4:83910712,4:95254730,4:73963297,4:71776935	0.00119242	0.000979469	0.000951433	0.000317052	0.00118361	0.00110734	0.000996303	0.00127972
4:72107054	4:1036545:103999909,4:9945148:84003233,4:9945148:95318346,4:70361741:74325956,4:71594175:72123480,4:71594175:95318346	rs6830501,rs3816474,rs223380,rs6841049,rs1458038,rs12640611,rs12640611,rs10516950,rs56382488,rs75969105,rs12512502,rs10516950,rs12512502	4:57808917,4:83910712,4:95254730,4:73963297,4:71776935	0.00114328	0.000946019	0.000919207	0.000589864	0.0011359	0.00115374	0.000959955	0.00123107
4:72107313	4:1036545:103999909,4:9945148:84003233,4:9945148:95318346,4:70361741:74325956,4:71594175:72123480,4:71594175:95318346	rs6830501,rs3816474,rs223380,rs6841049,rs1458038,rs12640611,rs12640611,rs10516950,rs56382488,rs75969105,rs12512502,rs10516950,rs12512502	4:57808917,4:83910712,4:95254730,4:73963297,4:71776935	0.00121264	0.00103174	0.000971203	0.000637875	0.00124069	0.00121465	0.00104455	0.00135651
4:72107603	4:1036545:103999909,4:9945148:84003233,4:9945148:95318346,4:70361741:74325956,4:71594175:72123480,4:71594175:95318346	rs6830501,rs3816474,rs223380,rs6841049,rs1458038,rs12640611,rs12640611,rs10516950,rs56382488,rs75969105,rs12512502,rs10516950,rs12512502	4:57808917,4:83910712,4:95254730,4:73963297,4:71776935	0.000998372	0.000850117	0.000810506	0.000538295	0.00103388	0.00103671	0.000857962	0.00110718
4:72108233	4:1036545:103999909,4:9945148:84003233,4:9945148:95318346,4:70361741:74325956,4:71594175:72123480,4:71594175:95318346	rs6830501,rs3816474,rs223380,rs6841049,rs1458038,rs12640611,rs12640611,rs10516950,rs56382488,rs75969105,rs12512502,rs10516950,rs12512502	4:57808917,4:83910712,4:95254730,4:73963297,4:71776935	0.00119709	0.00100748	0.00103667	0.000547997	0.00118426	0.0012111	0.00097539	0.0012772
4:72111413	4:1036545:103999909,4:9945148:84003233,4:9945148:95318346,4:70361741:74325956,4:71594175:72123480,4:71594175:95318346	rs6830501,rs3816474,rs223380,rs6841049,rs1458038,rs12640611,rs12640611,rs10516950,rs56382488,rs75969105,rs12512502,rs10516950,rs12512502	4:57808917,4:83910712,4:95254730,4:73963297,4:71776935				0.00819287
4:72112247	4:1036545:103999909,4:9945148:84003233,4:9945148:95318346,4:70361741:74325956,4:71594175:72123480,4:71594175:95318346	rs6830501,rs3816474,rs223380,rs6841049,rs1458038,rs12640611,rs12640611,rs10516950,rs56382488,rs75969105,rs12512502,rs10516950,rs12512502	4:57808917,4:83910712,4:95254730,4:73963297,4:71776935				0.00794959
4:72112802	4:1036545:103999909,4:9945148:84003233,4:9945148:95318346,4:70361741:74325956,4:71594175:72123480,4:71594175:95318346	rs6830501,rs3816474,rs223380,rs6841049,rs1458038,rs12640611,rs12640611,rs10516950,rs56382488,rs75969105,rs12512502,rs10516950,rs12512502	4:57808917,4:83910712,4:95254730,4:73963297,4:71776935				0.00747217
4:72115374	4:1036545:103999909,4:9945148:84003233,4:9945148:95318346,4:70361741:74325956,4:71594175:72123480,4:71594175:95318346	rs6830501,rs3816474,rs223380,rs6841049,rs1458038,rs12640611,rs12640611,rs10516950,rs56382488,rs75969105,rs12512502,rs10516950,rs12512502	4:57808917,4:83910712,4:95254730,4:73963297,4:71776935				0.0063338
4:72116602	4:1036545:103999909,4:9945148:84003233,4:9945148:95318346,4:70361741:74325956,4:71594175:72123480,4:71594175:95318346	rs6830501,rs3816474,rs223380,rs6841049,rs1458038,rs12640611,rs12640611,rs10516950,rs56382488,rs75969105,rs12512502,rs10516950,rs12512502	4:57808917,4:83910712,4:95254730,4:73963297,4:71776935				0.00811705
4:72116708	4:1036545:103999909,4:9945148:84003233,4:9945148:95318346,4:70361741:74325956,4:71594175:72123480,4:71594175:95318346	rs6830501,rs3816474,rs223380,rs6841049,rs1458038,rs12640611,rs12640611,rs10516950,rs56382488,rs75969105,rs12512502,rs10516950,rs12512502	4:57808917,4:83910712,4:95254730,4:73963297,4:71776935				0.0076023
4:72119858	4:1036545:103999909,4:9945148:84003233,4:9945148:95318346,4:70361741:74325956,4:71594175:72123480,4:71594175:95318346	rs6830501,rs3816474,rs223380,rs6841049,rs1458038,rs12640611,rs12640611,rs10516950,rs56382488,rs75969105,rs12512502,rs10516950,rs12512502	4:57808917,4:83910712,4:95254730,4:73963297,4:71776935	0.00761363	0.00724672	0.00643483	0.00366167	0.00707763	0.00722472	0.00640625	0.00801348
4:72122359	4:1036545:103999909,4:9945148:84003233,4:9945148:95318346,4:70361741:74325956,4:71594175:72123480,4:71594175:95318346	rs6830501,rs3816474,rs223380,rs6841049,rs1458038,rs12640611,rs12640611,rs10516950,rs56382488,rs75969105,rs12512502,rs10516950,rs12512502	4:57808917,4:83910712,4:95254730,4:73963297,4:71776935	0.00615398	0.00605485	0.00474693	0.00282342	0.00586014	0.00595318	0.00511223	0.00689368
4:72123480	4:1036545:103999909,4:9945148:84003233,4:9945148:95318346,4:70361741:74325956,4:71594175:72123480,4:71594175:95318346	rs6830501,rs3816474,rs223380,rs6841049,rs1458038,rs12640611,rs12640611,rs10516950,rs56382488,rs75969105,rs12512502,rs10516950,rs12512502	4:57808917,4:83910712,4:95254730,4:73963297,4:71776935	0.00779469	0.00759073	0.00676183	0.00376626	0.00722001	0.00758942	0.00645091	0.00817888
4:72127483	4:1036545:103999909,4:9945148:84003233,4:9945148:95318346,4:70361741:74325956,4:71594175:95318346	rs6830501,rs3816474,rs223380,rs6841049,rs1458038,rs12640611,rs12640611,rs10516950,rs56382488,rs75969105,rs10516950,rs12512502	4:57808917,4:83910712,4:95254730,4:73963297	0.00847214	0.00628857			0.00586195	0.00793645		0.00882182
4:73860920	4:1036545:103999909,4:9945148:84003233,4:9945148:95318346,4:70361741:74325956,4:71594175:95318346	rs6830501,rs3816474,rs223380,rs6841049,rs1458038,rs12640611,rs12640611,rs10516950,rs56382488,rs75969105,rs10516950,rs12512502	4:57808917,4:83910712,4:95254730,4:73963297		0.00792757
4:73861607	4:1036545:103999909,4:9945148:84003233,4:9945148:95318346,4:70361741:74325956,4:71594175:95318346	rs6830501,rs3816474,rs223380,rs6841049,rs1458038,rs12640611,rs12640611,rs10516950,rs56382488,rs75969105,rs10516950,rs12512502	4:57808917,4:83910712,4:95254730,4:73963297		0.0066155
4:73861653	4:1036545:103999909,4:9945148:84003233,4:9945148:95318346,4:70361741:74325956,4:71594175:95318346	rs6830501,rs3816474,rs223380,rs6841049,rs1458038,rs12640611,rs12640611,rs10516950,rs56382488,rs75969105,rs10516950,rs12512502	4:57808917,4:83910712,4:95254730,4:73963297		0.00628179
4:73861713	4:1036545:103999909,4:9945148:84003233,4:9945148:95318346,4:70361741:74325956,4:71594175:95318346	rs6830501,rs3816474,rs223380,rs6841049,rs1458038,rs12640611,rs12640611,rs10516950,rs56382488,rs75969105,rs10516950,rs12512502	4:57808917,4:83910712,4:95254730,4:73963297		0.00661168
4:73861948	4:1036545:103999909,4:9945148:84003233,4:9945148:95318346,4:70361741:74325956,4:71594175:95318346	rs6830501,rs3816474,rs223380,rs6841049,rs1458038,rs12640611,rs12640611,rs10516950,rs56382488,rs75969105,rs10516950,rs12512502	4:57808917,4:83910712,4:95254730,4:73963297		0.00561891			0.00937055
4:73862059	4:1036545:103999909,4:9945148:84003233,4:9945148:95318346,4:70361741:74325956,4:71594175:95318346	rs6830501,rs3816474,rs223380,rs6841049,rs1458038,rs12640611,rs12640611,rs10516950,rs56382488,rs75969105,rs10516950,rs12512502	4:57808917,4:83910712,4:95254730,4:73963297		0.00569214			0.00945856
4:73862126	4:1036545:103999909,4:9945148:84003233,4:9945148:95318346,4:70361741:74325956,4:71594175:95318346	rs6830501,rs3816474,rs223380,rs6841049,rs1458038,rs12640611,rs12640611,rs10516950,rs56382488,rs75969105,rs10516950,rs12512502	4:57808917,4:83910712,4:95254730,4:73963297		0.00539061			0.00899146
4:73862194	4:1036545:103999909,4:9945148:84003233,4:9945148:95318346,4:70361741:74325956,4:71594175:95318346	rs6830501,rs3816474,rs223380,rs6841049,rs1458038,rs12640611,rs12640611,rs10516950,rs56382488,rs75969105,rs10516950,rs12512502	4:57808917,4:83910712,4:95254730,4:73963297		0.00471549			0.00788173
4:73862220	4:1036545:103999909,4:9945148:84003233,4:9945148:95318346,4:70361741:74325956,4:71594175:95318346	rs6830501,rs3816474,rs223380,rs6841049,rs1458038,rs12640611,rs12640611,rs10516950,rs56382488,rs75969105,rs10516950,rs12512502	4:57808917,4:83910712,4:95254730,4:73963297		0.00683703
4:73862374	4:1036545:103999909,4:9945148:84003233,4:9945148:95318346,4:70361741:74325956,4:71594175:95318346	rs6830501,rs3816474,rs223380,rs6841049,rs1458038,rs12640611,rs12640611,rs10516950,rs56382488,rs75969105,rs10516950,rs12512502	4:57808917,4:83910712,4:95254730,4:73963297		0.00387008			0.00766414
4:73862814	4:1036545:103999909,4:9945148:84003233,4:9945148:95318346,4:70361741:74325956,4:71594175:95318346	rs6830501,rs3816474,rs223380,rs6841049,rs1458038,rs12640611,rs12640611,rs10516950,rs56382488,rs75969105,rs10516950,rs12512502	4:57808917,4:83910712,4:95254730,4:73963297		0.00765023
4:73862865	4:1036545:103999909,4:9945148:84003233,4:9945148:95318346,4:70361741:74325956,4:71594175:95318346	rs6830501,rs3816474,rs223380,rs6841049,rs1458038,rs12640611,rs12640611,rs10516950,rs56382488,rs75969105,rs10516950,rs12512502	4:57808917,4:83910712,4:95254730,4:73963297		0.00525484			0.00882886
4:73862900	4:1036545:103999909,4:9945148:84003233,4:9945148:95318346,4:70361741:74325956,4:71594175:95318346	rs6830501,rs3816474,rs223380,rs6841049,rs1458038,rs12640611,rs12640611,rs10516950,rs56382488,rs75969105,rs10516950,rs12512502	4:57808917,4:83910712,4:95254730,4:73963297		0.00460737			0.007754
4:73862955	4:1036545:103999909,4:9945148:84003233,4:9945148:95318346,4:70361741:74325956,4:71594175:95318346	rs6830501,rs3816474,rs223380,rs6841049,rs1458038,rs12640611,rs12640611,rs10516950,rs56382488,rs75969105,rs10516950,rs12512502	4:57808917,4:83910712,4:95254730,4:73963297		0.0047388			0.00796206
4:73863304	4:1036545:103999909,4:9945148:84003233,4:9945148:95318346,4:70361741:74325956,4:71594175:95318346	rs6830501,rs3816474,rs223380,rs6841049,rs1458038,rs12640611,rs12640611,rs10516950,rs56382488,rs75969105,rs10516950,rs12512502	4:57808917,4:83910712,4:95254730,4:73963297		0.00447955			0.00759181
4:73863369	4:1036545:103999909,4:9945148:84003233,4:9945148:95318346,4:70361741:74325956,4:71594175:95318346	rs6830501,rs3816474,rs223380,rs6841049,rs1458038,rs12640611,rs12640611,rs10516950,rs56382488,rs75969105,rs10516950,rs12512502	4:57808917,4:83910712,4:95254730,4:73963297		0.00725102
4:73863391	4:1036545:103999909,4:9945148:84003233,4:9945148:95318346,4:70361741:74325956,4:71594175:95318346	rs6830501,rs3816474,rs223380,rs6841049,rs1458038,rs12640611,rs12640611,rs10516950,rs56382488,rs75969105,rs10516950,rs12512502	4:57808917,4:83910712,4:95254730,4:73963297		0.00460956			0.00779858
4:73863907	4:1036545:103999909,4:9945148:84003233,4:9945148:95318346,4:70361741:74325956,4:71594175:95318346	rs6830501,rs3816474,rs223380,rs6841049,rs1458038,rs12640611,rs12640611,rs10516950,rs56382488,rs75969105,rs10516950,rs12512502	4:57808917,4:83910712,4:95254730,4:73963297		0.00835658
4:73863962	4:1036545:103999909,4:9945148:84003233,4:9945148:95318346,4:70361741:74325956,4:71594175:95318346	rs6830501,rs3816474,rs223380,rs6841049,rs1458038,rs12640611,rs12640611,rs10516950,rs56382488,rs75969105,rs10516950,rs12512502	4:57808917,4:83910712,4:95254730,4:73963297		0.00487528			0.00821437
4:73864566	4:1036545:103999909,4:9945148:84003233,4:9945148:95318346,4:70361741:74325956,4:71594175:95318346	rs6830501,rs3816474,rs223380,rs6841049,rs1458038,rs12640611,rs12640611,rs10516950,rs56382488,rs75969105,rs10516950,rs12512502	4:57808917,4:83910712,4:95254730,4:73963297		0.00648798
4:73865153	4:1036545:103999909,4:9945148:84003233,4:9945148:95318346,4:70361741:74325956,4:71594175:95318346	rs6830501,rs3816474,rs223380,rs6841049,rs1458038,rs12640611,rs12640611,rs10516950,rs56382488,rs75969105,rs10516950,rs12512502	4:57808917,4:83910712,4:95254730,4:73963297		0.00630017
4:73866103	4:1036545:103999909,4:9945148:84003233,4:9945148:95318346,4:70361741:74325956,4:71594175:95318346	rs6830501,rs3816474,rs223380,rs6841049,rs1458038,rs12640611,rs12640611,rs10516950,rs56382488,rs75969105,rs10516950,rs12512502	4:57808917,4:83910712,4:95254730,4:73963297		0.00596111			0.00993975
4:73903676	4:1036545:103999909,4:9945148:84003233,4:9945148:95318346,4:70361741:74325956,4:71594175:95318346	rs6830501,rs3816474,rs223380,rs6841049,rs1458038,rs12640611,rs12640611,rs10516950,rs56382488,rs75969105,rs10516950,rs12512502	4:57808917,4:83910712,4:95254730,4:73963297	0.00326095	0.00161297	0.006776	0.00570861	0.00274938	0.00623189	0.00940112	0.00696686
4:73904591	4:1036545:103999909,4:9945148:84003233,4:9945148:95318346,4:70361741:74325956,4:71594175:95318346	rs6830501,rs3816474,rs223380,rs6841049,rs1458038,rs12640611,rs12640611,rs10516950,rs56382488,rs75969105,rs10516950,rs12512502	4:57808917,4:83910712,4:95254730,4:73963297	0.00097148	0.000538832	0.0026249	0.0023539	0.000697289	0.00180112	0.00315476	0.00216747
4:73905945	4:1036545:103999909,4:9945148:84003233,4:9945148:95318346,4:70361741:74325956,4:71594175:95318346	rs6830501,rs3816474,rs223380,rs6841049,rs1458038,rs12640611,rs12640611,rs10516950,rs56382488,rs75969105,rs10516950,rs12512502	4:57808917,4:83910712,4:95254730,4:73963297		0.00342478			0.00645678
4:73913778	4:1036545:103999909,4:9945148:84003233,4:9945148:95318346,4:70361741:74325956,4:71594175:95318346	rs6830501,rs3816474,rs223380,rs6841049,rs1458038,rs12640611,rs12640611,rs10516950,rs56382488,rs75969105,rs10516950,rs12512502	4:57808917,4:83910712,4:95254730,4:73963297		0.00410922			0.00780699
4:73922549	4:1036545:103999909,4:9945148:84003233,4:9945148:95318346,4:70361741:74325956,4:71594175:95318346	rs6830501,rs3816474,rs223380,rs6841049,rs1458038,rs12640611,rs12640611,rs10516950,rs56382488,rs75969105,rs10516950,rs12512502	4:57808917,4:83910712,4:95254730,4:73963297		0.00789208
4:73929239	4:1036545:103999909,4:9945148:84003233,4:9945148:95318346,4:70361741:74325956,4:71594175:95318346	rs6830501,rs3816474,rs223380,rs6841049,rs1458038,rs12640611,rs12640611,rs10516950,rs56382488,rs75969105,rs10516950,rs12512502	4:57808917,4:83910712,4:95254730,4:73963297		0.0040355			0.00731836
4:73931170	4:1036545:103999909,4:9945148:84003233,4:9945148:95318346,4:70361741:74325956,4:71594175:95318346	rs6830501,rs3816474,rs223380,rs6841049,rs1458038,rs12640611,rs12640611,rs10516950,rs56382488,rs75969105,rs10516950,rs12512502	4:57808917,4:83910712,4:95254730,4:73963297	0.00155217	0.00086545	0.00374535	0.00325537	0.00113953	0.00279918	0.00503866	0.00382506
4:73937533	4:1036545:103999909,4:9945148:84003233,4:9945148:95318346,4:70361741:74325956,4:71594175:95318346	rs6830501,rs3816474,rs223380,rs6841049,rs1458038,rs12640611,rs12640611,rs10516950,rs56382488,rs75969105,rs10516950,rs12512502	4:57808917,4:83910712,4:95254730,4:73963297		0.00413689			0.00762181
4:73945372	4:1036545:103999909,4:9945148:84003233,4:9945148:95318346,4:70361741:74325956,4:71594175:95318346	rs6830501,rs3816474,rs223380,rs6841049,rs1458038,rs12640611,rs12640611,rs10516950,rs56382488,rs75969105,rs10516950,rs12512502	4:57808917,4:83910712,4:95254730,4:73963297	0.00126899	0.000775733	0.00313389	0.00328694	0.0010519	0.00245265	0.00454619	0.00312543
4:73950301	4:1036545:103999909,4:9945148:84003233,4:9945148:95318346,4:70361741:74325956,4:71594175:95318346	rs6830501,rs3816474,rs223380,rs6841049,rs1458038,rs12640611,rs12640611,rs10516950,rs56382488,rs75969105,rs10516950,rs12512502	4:57808917,4:83910712,4:95254730,4:73963297		0.00533085
4:73950717	4:1036545:103999909,4:9945148:84003233,4:9945148:95318346,4:70361741:74325956,4:71594175:95318346	rs6830501,rs3816474,rs223380,rs6841049,rs1458038,rs12640611,rs12640611,rs10516950,rs56382488,rs75969105,rs10516950,rs12512502	4:57808917,4:83910712,4:95254730,4:73963297	0.00922873	0.00314851			0.00620773	0.00967095
4:73963297	4:1036545:103999909,4:9945148:84003233,4:9945148:95318346,4:70361741:74325956,4:71594175:95318346	rs6830501,rs3816474,rs223380,rs6841049,rs1458038,rs12640611,rs12640611,rs10516950,rs56382488,rs75969105,rs10516950,rs12512502	4:57808917,4:83910712,4:95254730,4:73963297	0.000612914	0.000347081	0.00163871	0.00152242	0.000469537	0.00110208	0.00202663	0.00135096
4:73969299	4:1036545:103999909,4:9945148:84003233,4:9945148:95318346,4:70361741:74325956,4:71594175:95318346	rs6830501,rs3816474,rs223380,rs6841049,rs1458038,rs12640611,rs12640611,rs10516950,rs56382488,rs75969105,rs10516950,rs12512502	4:57808917,4:83910712,4:95254730,4:73963297		0.00699262
4:73980661	4:1036545:103999909,4:9945148:84003233,4:9945148:95318346,4:70361741:74325956,4:71594175:95318346	rs6830501,rs3816474,rs223380,rs6841049,rs1458038,rs12640611,rs12640611,rs10516950,rs56382488,rs75969105,rs10516950,rs12512502	4:57808917,4:83910712,4:95254730,4:73963297		0.00499456			0.00852336
4:73982294	4:1036545:103999909,4:9945148:84003233,4:9945148:95318346,4:70361741:74325956,4:71594175:95318346	rs6830501,rs3816474,rs223380,rs6841049,rs1458038,rs12640611,rs12640611,rs10516950,rs56382488,rs75969105,rs10516950,rs12512502	4:57808917,4:83910712,4:95254730,4:73963297		0.00588907			0.00990893
4:74023687	4:1036545:103999909,4:9945148:84003233,4:9945148:95318346,4:70361741:74325956,4:71594175:95318346	rs6830501,rs3816474,rs223380,rs6841049,rs1458038,rs12640611,rs12640611,rs10516950,rs56382488,rs75969105,rs10516950,rs12512502	4:57808917,4:83910712,4:95254730,4:73963297	0.00193892	0.000721413	0.00354261	0.00379316	0.000915708	0.00236686	0.00414692	0.00255875
4:74026121	4:1036545:103999909,4:9945148:84003233,4:9945148:95318346,4:70361741:74325956,4:71594175:95318346	rs6830501,rs3816474,rs223380,rs6841049,rs1458038,rs12640611,rs12640611,rs10516950,rs56382488,rs75969105,rs10516950,rs12512502	4:57808917,4:83910712,4:95254730,4:73963297		0.00580996			0.00976715
4:74031095	4:1036545:103999909,4:9945148:84003233,4:9945148:95318346,4:70361741:74325956,4:71594175:95318346	rs6830501,rs3816474,rs223380,rs6841049,rs1458038,rs12640611,rs12640611,rs10516950,rs56382488,rs75969105,rs10516950,rs12512502	4:57808917,4:83910712,4:95254730,4:73963297		0.00381102			0.00695559
4:74049074	4:1036545:103999909,4:9945148:84003233,4:9945148:95318346,4:70361741:74325956,4:71594175:95318346	rs6830501,rs3816474,rs223380,rs6841049,rs1458038,rs12640611,rs12640611,rs10516950,rs56382488,rs75969105,rs10516950,rs12512502	4:57808917,4:83910712,4:95254730,4:73963297		0.00687686
4:74058406	4:1036545:103999909,4:9945148:84003233,4:9945148:95318346,4:70361741:74325956,4:71594175:95318346	rs6830501,rs3816474,rs223380,rs6841049,rs1458038,rs12640611,rs12640611,rs10516950,rs56382488,rs75969105,rs10516950,rs12512502	4:57808917,4:83910712,4:95254730,4:73963297		0.00804139
4:74071872	4:1036545:103999909,4:9945148:84003233,4:9945148:95318346,4:70361741:74325956,4:71594175:95318346	rs6830501,rs3816474,rs223380,rs6841049,rs1458038,rs12640611,rs12640611,rs10516950,rs56382488,rs75969105,rs10516950,rs12512502	4:57808917,4:83910712,4:95254730,4:73963297		0.00477868			0.00854088
4:74098860	4:1036545:103999909,4:9945148:84003233,4:9945148:95318346,4:70361741:74325956,4:71594175:95318346	rs6830501,rs3816474,rs223380,rs6841049,rs1458038,rs12640611,rs12640611,rs10516950,rs56382488,rs75969105,rs10516950,rs12512502	4:57808917,4:83910712,4:95254730,4:73963297	0.00398278	0.00155042	0.00654372	0.00762266	0.00207399	0.00449865	0.00898738	0.00538472
4:74101516	4:1036545:103999909,4:9945148:84003233,4:9945148:95318346,4:70361741:74325956,4:71594175:95318346	rs6830501,rs3816474,rs223380,rs6841049,rs1458038,rs12640611,rs12640611,rs10516950,rs56382488,rs75969105,rs10516950,rs12512502	4:57808917,4:83910712,4:95254730,4:73963297		0.00867217
4:74114322	4:1036545:103999909,4:9945148:84003233,4:9945148:95318346,4:70361741:74325956,4:71594175:95318346	rs6830501,rs3816474,rs223380,rs6841049,rs1458038,rs12640611,rs12640611,rs10516950,rs56382488,rs75969105,rs10516950,rs12512502	4:57808917,4:83910712,4:95254730,4:73963297		0.00754142
4:74123838	4:1036545:103999909,4:9945148:84003233,4:9945148:95318346,4:70361741:74325956,4:71594175:95318346	rs6830501,rs3816474,rs223380,rs6841049,rs1458038,rs12640611,rs12640611,rs10516950,rs56382488,rs75969105,rs10516950,rs12512502	4:57808917,4:83910712,4:95254730,4:73963297	0.00190779	0.00053716	0.00301327	0.00318858	0.000740459	0.0018571	0.00288339	0.00151169
4:74140599	4:1036545:103999909,4:9945148:84003233,4:9945148:95318346,4:70361741:74325956,4:71594175:95318346	rs6830501,rs3816474,rs223380,rs6841049,rs1458038,rs12640611,rs12640611,rs10516950,rs56382488,rs75969105,rs10516950,rs12512502	4:57808917,4:83910712,4:95254730,4:73963297	0.00334629	0.00111585	0.0042772	0.006855	0.0026498	0.00382753	0.00631962	0.0034918
4:74142854	4:1036545:103999909,4:9945148:84003233,4:9945148:95318346,4:70361741:74325956,4:71594175:95318346	rs6830501,rs3816474,rs223380,rs6841049,rs1458038,rs12640611,rs12640611,rs10516950,rs56382488,rs75969105,rs10516950,rs12512502	4:57808917,4:83910712,4:95254730,4:73963297		0.0096983
4:74150729	4:1036545:103999909,4:9945148:84003233,4:9945148:95318346,4:70361741:74325956,4:71594175:95318346	rs6830501,rs3816474,rs223380,rs6841049,rs1458038,rs12640611,rs12640611,rs10516950,rs56382488,rs75969105,rs10516950,rs12512502	4:57808917,4:83910712,4:95254730,4:73963297	0.00336232	0.0011309	0.00430314	0.00695618	0.00267667	0.00385637	0.00638826	0.00353613
4:77025273	4:1036545:103999909,4:9945148:84003233,4:9945148:95318346,4:71594175:95318346,4:77014749:82319974	rs6830501,rs3816474,rs223380,rs6841049,rs1458038,rs12640611,rs12640611,rs10516950,rs10516950,rs12512502,rs1975474,rs11935444	4:57808917,4:83910712,4:95254730,4:82178937	0.00952991
4:81153335	4:1036545:103999909,4:9945148:84003233,4:9945148:95318346,4:71594175:95318346,4:77014749:82319974	rs6830501,rs3816474,rs223380,rs6841049,rs1458038,rs12640611,rs12640611,rs10516950,rs10516950,rs12512502,rs1975474,rs11935444	4:57808917,4:83910712,4:95254730,4:82178937	0.00993442
4:81154605	4:1036545:103999909,4:9945148:84003233,4:9945148:95318346,4:71594175:95318346,4:77014749:82319974	rs6830501,rs3816474,rs223380,rs6841049,rs1458038,rs12640611,rs12640611,rs10516950,rs10516950,rs12512502,rs1975474,rs11935444	4:57808917,4:83910712,4:95254730,4:82178937	0.0095335
4:81154950	4:1036545:103999909,4:9945148:84003233,4:9945148:95318346,4:71594175:95318346,4:77014749:82319974	rs6830501,rs3816474,rs223380,rs6841049,rs1458038,rs12640611,rs12640611,rs10516950,rs10516950,rs12512502,rs1975474,rs11935444	4:57808917,4:83910712,4:95254730,4:82178937	0.00921851
4:82128930	4:1036545:103999909,4:9945148:84003233,4:9945148:95318346,4:71594175:95318346,4:77014749:82319974,4:82126316:82154680,4:82126316:86599024,4:82126360:82319974	rs6830501,rs3816474,rs223380,rs6841049,rs1458038,rs12640611,rs12640611,rs10516950,rs10516950,rs12512502,rs1975474,rs11935444,rs710835,rs12506039,rs710835,rs1961461	4:57808917,4:83910712,4:95254730,4:82178937,4:82128930,4:86451003,4:82174508	0.00316004	0.00230812	0.00205729	0.00231876	0.00237299	0.00755779	0.00228999	0.00789923
4:82130549	4:1036545:103999909,4:9945148:84003233,4:9945148:95318346,4:71594175:95318346,4:77014749:82319974,4:82126316:82154680,4:82126316:86599024,4:82126360:82319974	rs6830501,rs3816474,rs223380,rs6841049,rs1458038,rs12640611,rs12640611,rs10516950,rs10516950,rs12512502,rs1975474,rs11935444,rs710835,rs12506039,rs710835,rs1961461	4:57808917,4:83910712,4:95254730,4:82178937,4:82128930,4:86451003,4:82174508	0.00996716	0.00530134	0.00715157	0.00615556	0.00601497		0.005615
4:82132167	4:1036545:103999909,4:9945148:84003233,4:9945148:95318346,4:71594175:95318346,4:77014749:82319974,4:82126316:82154680,4:82126316:86599024,4:82126360:82319974	rs6830501,rs3816474,rs223380,rs6841049,rs1458038,rs12640611,rs12640611,rs10516950,rs10516950,rs12512502,rs1975474,rs11935444,rs710835,rs12506039,rs710835,rs1961461	4:57808917,4:83910712,4:95254730,4:82178937,4:82128930,4:86451003,4:82174508	0.00538068	0.00343031	0.00378646	0.00344486	0.0035713		0.00341433
4:82132830	4:1036545:103999909,4:9945148:84003233,4:9945148:95318346,4:71594175:95318346,4:77014749:82319974,4:82126316:82154680,4:82126316:86599024,4:82126360:82319974	rs6830501,rs3816474,rs223380,rs6841049,rs1458038,rs12640611,rs12640611,rs10516950,rs10516950,rs12512502,rs1975474,rs11935444,rs710835,rs12506039,rs710835,rs1961461	4:57808917,4:83910712,4:95254730,4:82178937,4:82128930,4:86451003,4:82174508	0.00862179	0.00420281	0.0057757	0.00462896	0.00474473		0.00448903	0.00791622
4:82133243	4:1036545:103999909,4:9945148:84003233,4:9945148:95318346,4:71594175:95318346,4:77014749:82319974,4:82126316:82154680,4:82126316:86599024,4:82126360:82319974	rs6830501,rs3816474,rs223380,rs6841049,rs1458038,rs12640611,rs12640611,rs10516950,rs10516950,rs12512502,rs1975474,rs11935444,rs710835,rs12506039,rs710835,rs1961461	4:57808917,4:83910712,4:95254730,4:82178937,4:82128930,4:86451003,4:82174508	0.00562082	0.00350752	0.00384956	0.00351842	0.00364816		0.00348931
4:82133270	4:1036545:103999909,4:9945148:84003233,4:9945148:95318346,4:71594175:95318346,4:77014749:82319974,4:82126316:82154680,4:82126316:86599024,4:82126360:82319974	rs6830501,rs3816474,rs223380,rs6841049,rs1458038,rs12640611,rs12640611,rs10516950,rs10516950,rs12512502,rs1975474,rs11935444,rs710835,rs12506039,rs710835,rs1961461	4:57808917,4:83910712,4:95254730,4:82178937,4:82128930,4:86451003,4:82174508		0.00647482	0.00833781	0.00721693	0.00739354		0.0068091
4:82134287	4:1036545:103999909,4:9945148:84003233,4:9945148:95318346,4:71594175:95318346,4:77014749:82319974,4:82126316:82154680,4:82126316:86599024,4:82126360:82319974	rs6830501,rs3816474,rs223380,rs6841049,rs1458038,rs12640611,rs12640611,rs10516950,rs10516950,rs12512502,rs1975474,rs11935444,rs710835,rs12506039,rs710835,rs1961461	4:57808917,4:83910712,4:95254730,4:82178937,4:82128930,4:86451003,4:82174508	0.00939732	0.00465211	0.00663048	0.00505114	0.00524384		0.00493165
4:82134736	4:1036545:103999909,4:9945148:84003233,4:9945148:95318346,4:71594175:95318346,4:77014749:82319974,4:82126316:82154680,4:82126316:86599024,4:82126360:82319974	rs6830501,rs3816474,rs223380,rs6841049,rs1458038,rs12640611,rs12640611,rs10516950,rs10516950,rs12512502,rs1975474,rs11935444,rs710835,rs12506039,rs710835,rs1961461	4:57808917,4:83910712,4:95254730,4:82178937,4:82128930,4:86451003,4:82174508	0.00782684	0.00376903	0.00506381	0.00425381	0.00422848		0.00401803	0.0098464
4:82134787	4:1036545:103999909,4:9945148:84003233,4:9945148:95318346,4:71594175:95318346,4:77014749:82319974,4:82126316:82154680,4:82126316:86599024,4:82126360:82319974	rs6830501,rs3816474,rs223380,rs6841049,rs1458038,rs12640611,rs12640611,rs10516950,rs10516950,rs12512502,rs1975474,rs11935444,rs710835,rs12506039,rs710835,rs1961461	4:57808917,4:83910712,4:95254730,4:82178937,4:82128930,4:86451003,4:82174508	0.00758594	0.00535409	0.00704833	0.00574198	0.00715262		0.00566648
4:82135079	4:1036545:103999909,4:9945148:84003233,4:9945148:95318346,4:71594175:95318346,4:77014749:82319974,4:82126316:82154680,4:82126316:86599024,4:82126360:82319974	rs6830501,rs3816474,rs223380,rs6841049,rs1458038,rs12640611,rs12640611,rs10516950,rs10516950,rs12512502,rs1975474,rs11935444,rs710835,rs12506039,rs710835,rs1961461	4:57808917,4:83910712,4:95254730,4:82178937,4:82128930,4:86451003,4:82174508		0.00752861	0.00960742	0.00830525	0.00865717		0.00788517
4:82136566	4:1036545:103999909,4:9945148:84003233,4:9945148:95318346,4:71594175:95318346,4:77014749:82319974,4:82126316:82154680,4:82126316:86599024,4:82126360:82319974	rs6830501,rs3816474,rs223380,rs6841049,rs1458038,rs12640611,rs12640611,rs10516950,rs10516950,rs12512502,rs1975474,rs11935444,rs710835,rs12506039,rs710835,rs1961461	4:57808917,4:83910712,4:95254730,4:82178937,4:82128930,4:86451003,4:82174508	0.00632214	0.00391684	0.00350432	0.00419076	0.00437175		0.00414757
4:82138551	4:1036545:103999909,4:9945148:84003233,4:9945148:95318346,4:71594175:95318346,4:77014749:82319974,4:82126316:82154680,4:82126316:86599024,4:82126360:82319974	rs6830501,rs3816474,rs223380,rs6841049,rs1458038,rs12640611,rs12640611,rs10516950,rs10516950,rs12512502,rs1975474,rs11935444,rs710835,rs12506039,rs710835,rs1961461	4:57808917,4:83910712,4:95254730,4:82178937,4:82128930,4:86451003,4:82174508		0.00927864		0.00987382			0.0084965
4:82141894	4:1036545:103999909,4:9945148:84003233,4:9945148:95318346,4:71594175:95318346,4:77014749:82319974,4:82126316:82154680,4:82126316:86599024,4:82126360:82319974	rs6830501,rs3816474,rs223380,rs6841049,rs1458038,rs12640611,rs12640611,rs10516950,rs10516950,rs12512502,rs1975474,rs11935444,rs710835,rs12506039,rs710835,rs1961461	4:57808917,4:83910712,4:95254730,4:82178937,4:82128930,4:86451003,4:82174508		0.0095453					0.0093783
4:82144760	4:1036545:103999909,4:9945148:84003233,4:9945148:95318346,4:71594175:95318346,4:77014749:82319974,4:82126316:82154680,4:82126316:86599024,4:82126360:82319974	rs6830501,rs3816474,rs223380,rs6841049,rs1458038,rs12640611,rs12640611,rs10516950,rs10516950,rs12512502,rs1975474,rs11935444,rs710835,rs12506039,rs710835,rs1961461	4:57808917,4:83910712,4:95254730,4:82178937,4:82128930,4:86451003,4:82174508		0.00883839		0.00860859	0.00951394		0.00836477
4:82149831	4:1036545:103999909,4:9945148:84003233,4:9945148:95318346,4:71594175:95318346,4:77014749:82319974,4:82126316:82154680,4:82126316:86599024,4:82126360:82319974	rs6830501,rs3816474,rs223380,rs6841049,rs1458038,rs12640611,rs12640611,rs10516950,rs10516950,rs12512502,rs1975474,rs11935444,rs710835,rs12506039,rs710835,rs1961461	4:57808917,4:83910712,4:95254730,4:82178937,4:82128930,4:86451003,4:82174508				0.00968179			0.00929269
4:82151104	4:1036545:103999909,4:9945148:84003233,4:9945148:95318346,4:71594175:95318346,4:77014749:82319974,4:82126316:82154680,4:82126316:86599024,4:82126360:82319974	rs6830501,rs3816474,rs223380,rs6841049,rs1458038,rs12640611,rs12640611,rs10516950,rs10516950,rs12512502,rs1975474,rs11935444,rs710835,rs12506039,rs710835,rs1961461	4:57808917,4:83910712,4:95254730,4:82178937,4:82128930,4:86451003,4:82174508		0.00995644		0.00816784			0.00792064
4:82152951	4:1036545:103999909,4:9945148:84003233,4:9945148:95318346,4:71594175:95318346,4:77014749:82319974,4:82126316:82154680,4:82126316:86599024,4:82126360:82319974	rs6830501,rs3816474,rs223380,rs6841049,rs1458038,rs12640611,rs12640611,rs10516950,rs10516950,rs12512502,rs1975474,rs11935444,rs710835,rs12506039,rs710835,rs1961461	4:57808917,4:83910712,4:95254730,4:82178937,4:82128930,4:86451003,4:82174508		0.00856225		0.00720021			0.00704256
4:82154014	4:1036545:103999909,4:9945148:84003233,4:9945148:95318346,4:71594175:95318346,4:77014749:82319974,4:82126316:82154680,4:82126316:86599024,4:82126360:82319974	rs6830501,rs3816474,rs223380,rs6841049,rs1458038,rs12640611,rs12640611,rs10516950,rs10516950,rs12512502,rs1975474,rs11935444,rs710835,rs12506039,rs710835,rs1961461	4:57808917,4:83910712,4:95254730,4:82178937,4:82128930,4:86451003,4:82174508		0.00961163		0.00813591			0.00791711
4:82154680	4:1036545:103999909,4:9945148:84003233,4:9945148:95318346,4:71594175:95318346,4:77014749:82319974,4:82126316:82154680,4:82126316:86599024,4:82126360:82319974	rs6830501,rs3816474,rs223380,rs6841049,rs1458038,rs12640611,rs12640611,rs10516950,rs10516950,rs12512502,rs1975474,rs11935444,rs710835,rs12506039,rs710835,rs1961461	4:57808917,4:83910712,4:95254730,4:82178937,4:82128930,4:86451003,4:82174508		0.0098724		0.00935213			0.00896097
4:77185293	4:1036545:103999909,4:9945148:84003233,4:9945148:95318346,4:71594175:95318346,4:77014749:82319974,4:77183300:77622435	rs6830501,rs3816474,rs223380,rs6841049,rs1458038,rs12640611,rs12640611,rs10516950,rs10516950,rs12512502,rs1975474,rs11935444,rs11935444	4:57808917,4:83910712,4:95254730,4:82178937,4:77212217	0.000557338	0.000683747	0.00152736	0.00263867	0.0020982	0.00144409	0.00181977	0.00225676
4:77185997	4:1036545:103999909,4:9945148:84003233,4:9945148:95318346,4:71594175:95318346,4:77014749:82319974,4:77183300:77622435	rs6830501,rs3816474,rs223380,rs6841049,rs1458038,rs12640611,rs12640611,rs10516950,rs10516950,rs12512502,rs1975474,rs11935444,rs11935444	4:57808917,4:83910712,4:95254730,4:82178937,4:77212217	0.000425785	0.000534842	0.00144663	0.00206591	0.00162497	0.00112833	0.00142588	0.00152427
4:77186415	4:1036545:103999909,4:9945148:84003233,4:9945148:95318346,4:71594175:95318346,4:77014749:82319974,4:77183300:77622435	rs6830501,rs3816474,rs223380,rs6841049,rs1458038,rs12640611,rs12640611,rs10516950,rs10516950,rs12512502,rs1975474,rs11935444,rs11935444	4:57808917,4:83910712,4:95254730,4:82178937,4:77212217	0.000459162	0.000552804	0.00126263	0.00213103	0.00167483	0.00116698	0.00147257	0.00181211
4:77186672	4:1036545:103999909,4:9945148:84003233,4:9945148:95318346,4:71594175:95318346,4:77014749:82319974,4:77183300:77622435	rs6830501,rs3816474,rs223380,rs6841049,rs1458038,rs12640611,rs12640611,rs10516950,rs10516950,rs12512502,rs1975474,rs11935444,rs11935444	4:57808917,4:83910712,4:95254730,4:82178937,4:77212217	0.000481377	0.00058343	0.00160693	0.00226029	0.00178398	0.0012513	0.0015692	0.00166529
4:77187556	4:1036545:103999909,4:9945148:84003233,4:9945148:95318346,4:71594175:95318346,4:77014749:82319974,4:77183300:77622435	rs6830501,rs3816474,rs223380,rs6841049,rs1458038,rs12640611,rs12640611,rs10516950,rs10516950,rs12512502,rs1975474,rs11935444,rs11935444	4:57808917,4:83910712,4:95254730,4:82178937,4:77212217	0.000451096	0.000555121	0.00152598	0.00211352	0.00165701	0.00115486	0.00145634	0.00158286
4:77188132	4:1036545:103999909,4:9945148:84003233,4:9945148:95318346,4:71594175:95318346,4:77014749:82319974,4:77183300:77622435	rs6830501,rs3816474,rs223380,rs6841049,rs1458038,rs12640611,rs12640611,rs10516950,rs10516950,rs12512502,rs1975474,rs11935444,rs11935444	4:57808917,4:83910712,4:95254730,4:82178937,4:77212217	0.00034552	0.000452629	0.00127415	0.0016925	0.0013431	0.000933989	0.00116754	0.00126865
4:77188240	4:1036545:103999909,4:9945148:84003233,4:9945148:95318346,4:71594175:95318346,4:77014749:82319974,4:77183300:77622435	rs6830501,rs3816474,rs223380,rs6841049,rs1458038,rs12640611,rs12640611,rs10516950,rs10516950,rs12512502,rs1975474,rs11935444,rs11935444	4:57808917,4:83910712,4:95254730,4:82178937,4:77212217	0.000394218	0.000486791	0.00134283	0.00186584	0.0014374	0.00100774	0.00128929	0.00140535
4:77189984	4:1036545:103999909,4:9945148:84003233,4:9945148:95318346,4:71594175:95318346,4:77014749:82319974,4:77183300:77622435	rs6830501,rs3816474,rs223380,rs6841049,rs1458038,rs12640611,rs12640611,rs10516950,rs10516950,rs12512502,rs1975474,rs11935444,rs11935444	4:57808917,4:83910712,4:95254730,4:82178937,4:77212217	0.00124755	0.00176498	0.00471097	0.00675294	0.00541987	0.00339128	0.00447463	0.00514199
4:77190069	4:1036545:103999909,4:9945148:84003233,4:9945148:95318346,4:71594175:95318346,4:77014749:82319974,4:77183300:77622435	rs6830501,rs3816474,rs223380,rs6841049,rs1458038,rs12640611,rs12640611,rs10516950,rs10516950,rs12512502,rs1975474,rs11935444,rs11935444	4:57808917,4:83910712,4:95254730,4:82178937,4:77212217	0.00136809	0.00191317	0.00424402	0.00745653	0.00598995	0.00355247	0.00488026	0.00641581
4:77190269	4:1036545:103999909,4:9945148:84003233,4:9945148:95318346,4:71594175:95318346,4:77014749:82319974,4:77183300:77622435	rs6830501,rs3816474,rs223380,rs6841049,rs1458038,rs12640611,rs12640611,rs10516950,rs10516950,rs12512502,rs1975474,rs11935444,rs11935444	4:57808917,4:83910712,4:95254730,4:82178937,4:77212217	0.00133716	0.00183619	0.00491699	0.00703781	0.00563548	0.00354378	0.0046644	0.00538044
4:77190680	4:1036545:103999909,4:9945148:84003233,4:9945148:95318346,4:71594175:95318346,4:77014749:82319974,4:77183300:77622435	rs6830501,rs3816474,rs223380,rs6841049,rs1458038,rs12640611,rs12640611,rs10516950,rs10516950,rs12512502,rs1975474,rs11935444,rs11935444	4:57808917,4:83910712,4:95254730,4:82178937,4:77212217	0.00117044	0.00169784	0.00449314	0.00636723	0.00515147	0.00324181	0.00423136	0.00485653
4:77191003	4:1036545:103999909,4:9945148:84003233,4:9945148:95318346,4:71594175:95318346,4:77014749:82319974,4:77183300:77622435	rs6830501,rs3816474,rs223380,rs6841049,rs1458038,rs12640611,rs12640611,rs10516950,rs10516950,rs12512502,rs1975474,rs11935444,rs11935444	4:57808917,4:83910712,4:95254730,4:82178937,4:77212217	0.00131671	0.00183561	0.00483831	0.00697272	0.00560364	0.00352133	0.0046377	0.00533277
4:77191049	4:1036545:103999909,4:9945148:84003233,4:9945148:95318346,4:71594175:95318346,4:77014749:82319974,4:77183300:77622435	rs6830501,rs3816474,rs223380,rs6841049,rs1458038,rs12640611,rs12640611,rs10516950,rs10516950,rs12512502,rs1975474,rs11935444,rs11935444	4:57808917,4:83910712,4:95254730,4:82178937,4:77212217	0.00132292	0.00182931	0.00483029	0.00696777	0.0055954	0.00351213	0.00463092	0.0053244
4:77191316	4:1036545:103999909,4:9945148:84003233,4:9945148:95318346,4:71594175:95318346,4:77014749:82319974,4:77183300:77622435	rs6830501,rs3816474,rs223380,rs6841049,rs1458038,rs12640611,rs12640611,rs10516950,rs10516950,rs12512502,rs1975474,rs11935444,rs11935444	4:57808917,4:83910712,4:95254730,4:82178937,4:77212217	0.00131204	0.00181971	0.00482428	0.00693013	0.00557556	0.0035107	0.00461459	0.00531888
4:77191422	4:1036545:103999909,4:9945148:84003233,4:9945148:95318346,4:71594175:95318346,4:77014749:82319974,4:77183300:77622435	rs6830501,rs3816474,rs223380,rs6841049,rs1458038,rs12640611,rs12640611,rs10516950,rs10516950,rs12512502,rs1975474,rs11935444,rs11935444	4:57808917,4:83910712,4:95254730,4:82178937,4:77212217	0.00125454	0.00174185	0.00458752	0.00661051	0.00529729	0.00333208	0.00439856	0.00505269
4:77191596	4:1036545:103999909,4:9945148:84003233,4:9945148:95318346,4:71594175:95318346,4:77014749:82319974,4:77183300:77622435	rs6830501,rs3816474,rs223380,rs6841049,rs1458038,rs12640611,rs12640611,rs10516950,rs10516950,rs12512502,rs1975474,rs11935444,rs11935444	4:57808917,4:83910712,4:95254730,4:82178937,4:77212217	0.00101334	0.0014568	0.00387875	0.00545937	0.00442741	0.00278851	0.00362059	0.00417262
4:77191921	4:1036545:103999909,4:9945148:84003233,4:9945148:95318346,4:71594175:95318346,4:77014749:82319974,4:77183300:77622435	rs6830501,rs3816474,rs223380,rs6841049,rs1458038,rs12640611,rs12640611,rs10516950,rs10516950,rs12512502,rs1975474,rs11935444,rs11935444	4:57808917,4:83910712,4:95254730,4:82178937,4:77212217	0.00118543	0.00165847	0.00426151	0.00625214	0.0050049	0.00318854	0.00414698	0.00477781
4:77192063	4:1036545:103999909,4:9945148:84003233,4:9945148:95318346,4:71594175:95318346,4:77014749:82319974,4:77183300:77622435	rs6830501,rs3816474,rs223380,rs6841049,rs1458038,rs12640611,rs12640611,rs10516950,rs10516950,rs12512502,rs1975474,rs11935444,rs11935444	4:57808917,4:83910712,4:95254730,4:82178937,4:77212217	0.00118445	0.00165569	0.00425087	0.00627888	0.00499733	0.00319049	0.00414075	0.00477088
4:77192388	4:1036545:103999909,4:9945148:84003233,4:9945148:95318346,4:71594175:95318346,4:77014749:82319974,4:77183300:77622435	rs6830501,rs3816474,rs223380,rs6841049,rs1458038,rs12640611,rs12640611,rs10516950,rs10516950,rs12512502,rs1975474,rs11935444,rs11935444	4:57808917,4:83910712,4:95254730,4:82178937,4:77212217	0.00118137	0.00165888	0.00423356	0.00623146	0.00498404	0.00318463	0.00414111	0.00475553
4:77192688	4:1036545:103999909,4:9945148:84003233,4:9945148:95318346,4:71594175:95318346,4:77014749:82319974,4:77183300:77622435	rs6830501,rs3816474,rs223380,rs6841049,rs1458038,rs12640611,rs12640611,rs10516950,rs10516950,rs12512502,rs1975474,rs11935444,rs11935444	4:57808917,4:83910712,4:95254730,4:82178937,4:77212217	0.00117424	0.00165244	0.00420672	0.00620601	0.00496879	0.00318108	0.00411728	0.00474821
4:77192868	4:1036545:103999909,4:9945148:84003233,4:9945148:95318346,4:71594175:95318346,4:77014749:82319974,4:77183300:77622435	rs6830501,rs3816474,rs223380,rs6841049,rs1458038,rs12640611,rs12640611,rs10516950,rs10516950,rs12512502,rs1975474,rs11935444,rs11935444	4:57808917,4:83910712,4:95254730,4:82178937,4:77212217	0.0012431	0.00164256	0.00295601	0.00616907	0.00490536	0.00313115	0.00408893	0.00541292
4:77193449	4:1036545:103999909,4:9945148:84003233,4:9945148:95318346,4:71594175:95318346,4:77014749:82319974,4:77183300:77622435	rs6830501,rs3816474,rs223380,rs6841049,rs1458038,rs12640611,rs12640611,rs10516950,rs10516950,rs12512502,rs1975474,rs11935444,rs11935444	4:57808917,4:83910712,4:95254730,4:82178937,4:77212217	0.00122946	0.00171928	0.0035371	0.00645771	0.00516072	0.00331775	0.00430008	0.0056593
4:77193742	4:1036545:103999909,4:9945148:84003233,4:9945148:95318346,4:71594175:95318346,4:77014749:82319974,4:77183300:77622435	rs6830501,rs3816474,rs223380,rs6841049,rs1458038,rs12640611,rs12640611,rs10516950,rs10516950,rs12512502,rs1975474,rs11935444,rs11935444	4:57808917,4:83910712,4:95254730,4:82178937,4:77212217	0.00109915	0.00158554	0.00403506	0.00593228	0.00472233	0.0030225	0.0039408	0.00454228
4:77194092	4:1036545:103999909,4:9945148:84003233,4:9945148:95318346,4:71594175:95318346,4:77014749:82319974,4:77183300:77622435	rs6830501,rs3816474,rs223380,rs6841049,rs1458038,rs12640611,rs12640611,rs10516950,rs10516950,rs12512502,rs1975474,rs11935444,rs11935444	4:57808917,4:83910712,4:95254730,4:82178937,4:77212217	0.0011989	0.00158168	0.00325076	0.0059285	0.00473074	0.00301935	0.00393862	0.00515427
4:77194664	4:1036545:103999909,4:9945148:84003233,4:9945148:95318346,4:71594175:95318346,4:77014749:82319974,4:77183300:77622435	rs6830501,rs3816474,rs223380,rs6841049,rs1458038,rs12640611,rs12640611,rs10516950,rs10516950,rs12512502,rs1975474,rs11935444,rs11935444	4:57808917,4:83910712,4:95254730,4:82178937,4:77212217	0.00103554	0.0013606	0.00352943	0.00511994	0.00423113	0.00264668	0.00334954	0.0039066
4:77194670	4:1036545:103999909,4:9945148:84003233,4:9945148:95318346,4:71594175:95318346,4:77014749:82319974,4:77183300:77622435	rs6830501,rs3816474,rs223380,rs6841049,rs1458038,rs12640611,rs12640611,rs10516950,rs10516950,rs12512502,rs1975474,rs11935444,rs11935444	4:57808917,4:83910712,4:95254730,4:82178937,4:77212217	0.000577487	0.000773603	0.00198436	0.00278567	0.0023717	0.00142343	0.0018863	0.00218796
4:77194684	4:1036545:103999909,4:9945148:84003233,4:9945148:95318346,4:71594175:95318346,4:77014749:82319974,4:77183300:77622435	rs6830501,rs3816474,rs223380,rs6841049,rs1458038,rs12640611,rs12640611,rs10516950,rs10516950,rs12512502,rs1975474,rs11935444,rs11935444	4:57808917,4:83910712,4:95254730,4:82178937,4:77212217	0.000991366	0.00131216	0.00335925	0.00488603	0.00401958	0.00254228	0.00316733	0.00373492
4:77194881	4:1036545:103999909,4:9945148:84003233,4:9945148:95318346,4:71594175:95318346,4:77014749:82319974,4:77183300:77622435	rs6830501,rs3816474,rs223380,rs6841049,rs1458038,rs12640611,rs12640611,rs10516950,rs10516950,rs12512502,rs1975474,rs11935444,rs11935444	4:57808917,4:83910712,4:95254730,4:82178937,4:77212217	0.00125299	0.00182767	0.00468411	0.00692297	0.00553388	0.0035369	0.00454353	0.00531708
4:77194997	4:1036545:103999909,4:9945148:84003233,4:9945148:95318346,4:71594175:95318346,4:77014749:82319974,4:77183300:77622435	rs6830501,rs3816474,rs223380,rs6841049,rs1458038,rs12640611,rs12640611,rs10516950,rs10516950,rs12512502,rs1975474,rs11935444,rs11935444	4:57808917,4:83910712,4:95254730,4:82178937,4:77212217	0.00119712	0.00172173	0.00442224	0.00645695	0.00520095	0.00328023	0.00425966	0.00497929
4:77195318	4:1036545:103999909,4:9945148:84003233,4:9945148:95318346,4:71594175:95318346,4:77014749:82319974,4:77183300:77622435	rs6830501,rs3816474,rs223380,rs6841049,rs1458038,rs12640611,rs12640611,rs10516950,rs10516950,rs12512502,rs1975474,rs11935444,rs11935444	4:57808917,4:83910712,4:95254730,4:82178937,4:77212217	0.00128459	0.00178323	0.00439183	0.00637023	0.0052405	0.00320743	0.00420735	0.00502392
4:77195732	4:1036545:103999909,4:9945148:84003233,4:9945148:95318346,4:71594175:95318346,4:77014749:82319974,4:77183300:77622435	rs6830501,rs3816474,rs223380,rs6841049,rs1458038,rs12640611,rs12640611,rs10516950,rs10516950,rs12512502,rs1975474,rs11935444,rs11935444	4:57808917,4:83910712,4:95254730,4:82178937,4:77212217	0.000443196	0.00085543	0.00208949	0.0026463	0.00209424	0.00125414	0.00180193	0.00233815
4:77196034	4:1036545:103999909,4:9945148:84003233,4:9945148:95318346,4:71594175:95318346,4:77014749:82319974,4:77183300:77622435	rs6830501,rs3816474,rs223380,rs6841049,rs1458038,rs12640611,rs12640611,rs10516950,rs10516950,rs12512502,rs1975474,rs11935444,rs11935444	4:57808917,4:83910712,4:95254730,4:82178937,4:77212217	0.0011801	0.00172633	0.00427798	0.00622899	0.00509857	0.00310409	0.00410638	0.00489542
4:77196500	4:1036545:103999909,4:9945148:84003233,4:9945148:95318346,4:71594175:95318346,4:77014749:82319974,4:77183300:77622435	rs6830501,rs3816474,rs223380,rs6841049,rs1458038,rs12640611,rs12640611,rs10516950,rs10516950,rs12512502,rs1975474,rs11935444,rs11935444	4:57808917,4:83910712,4:95254730,4:82178937,4:77212217	0.00118134	0.00162344	0.00358764	0.00594298	0.00482503	0.00300764	0.00386943	0.00527033
4:77196848	4:1036545:103999909,4:9945148:84003233,4:9945148:95318346,4:71594175:95318346,4:77014749:82319974,4:77183300:77622435	rs6830501,rs3816474,rs223380,rs6841049,rs1458038,rs12640611,rs12640611,rs10516950,rs10516950,rs12512502,rs1975474,rs11935444,rs11935444	4:57808917,4:83910712,4:95254730,4:82178937,4:77212217	0.00112422	0.00166232	0.00342705	0.00595581	0.00485663	0.00294754	0.00384656	0.00539878
4:77198571	4:1036545:103999909,4:9945148:84003233,4:9945148:95318346,4:71594175:95318346,4:77014749:82319974,4:77183300:77622435	rs6830501,rs3816474,rs223380,rs6841049,rs1458038,rs12640611,rs12640611,rs10516950,rs10516950,rs12512502,rs1975474,rs11935444,rs11935444	4:57808917,4:83910712,4:95254730,4:82178937,4:77212217	0.0024312	0.00358473	0.009218			0.00664399	0.00850807	0.00993816
4:77198791	4:1036545:103999909,4:9945148:84003233,4:9945148:95318346,4:71594175:95318346,4:77014749:82319974,4:77183300:77622435	rs6830501,rs3816474,rs223380,rs6841049,rs1458038,rs12640611,rs12640611,rs10516950,rs10516950,rs12512502,rs1975474,rs11935444,rs11935444	4:57808917,4:83910712,4:95254730,4:82178937,4:77212217	0.00304213	0.00432849				0.00788127
4:77199414	4:1036545:103999909,4:9945148:84003233,4:9945148:95318346,4:71594175:95318346,4:77014749:82319974,4:77183300:77622435	rs6830501,rs3816474,rs223380,rs6841049,rs1458038,rs12640611,rs12640611,rs10516950,rs10516950,rs12512502,rs1975474,rs11935444,rs11935444	4:57808917,4:83910712,4:95254730,4:82178937,4:77212217	0.00305479	0.00428747	0.00856529			0.00779662
4:77199941	4:1036545:103999909,4:9945148:84003233,4:9945148:95318346,4:71594175:95318346,4:77014749:82319974,4:77183300:77622435	rs6830501,rs3816474,rs223380,rs6841049,rs1458038,rs12640611,rs12640611,rs10516950,rs10516950,rs12512502,rs1975474,rs11935444,rs11935444	4:57808917,4:83910712,4:95254730,4:82178937,4:77212217	0.00261125	0.0039742				0.00710643	0.00939892
4:77200799	4:1036545:103999909,4:9945148:84003233,4:9945148:95318346,4:71594175:95318346,4:77014749:82319974,4:77183300:77622435	rs6830501,rs3816474,rs223380,rs6841049,rs1458038,rs12640611,rs12640611,rs10516950,rs10516950,rs12512502,rs1975474,rs11935444,rs11935444	4:57808917,4:83910712,4:95254730,4:82178937,4:77212217	0.00264649	0.00398106				0.00718881	0.0096324
4:77200805	4:1036545:103999909,4:9945148:84003233,4:9945148:95318346,4:71594175:95318346,4:77014749:82319974,4:77183300:77622435	rs6830501,rs3816474,rs223380,rs6841049,rs1458038,rs12640611,rs12640611,rs10516950,rs10516950,rs12512502,rs1975474,rs11935444,rs11935444	4:57808917,4:83910712,4:95254730,4:82178937,4:77212217	0.0026427	0.00398236				0.00719567	0.00963833
4:77200875	4:1036545:103999909,4:9945148:84003233,4:9945148:95318346,4:71594175:95318346,4:77014749:82319974,4:77183300:77622435	rs6830501,rs3816474,rs223380,rs6841049,rs1458038,rs12640611,rs12640611,rs10516950,rs10516950,rs12512502,rs1975474,rs11935444,rs11935444	4:57808917,4:83910712,4:95254730,4:82178937,4:77212217	0.0027484	0.00421194				0.00754762	0.0098476
4:77202812	4:1036545:103999909,4:9945148:84003233,4:9945148:95318346,4:71594175:95318346,4:77014749:82319974,4:77183300:77622435	rs6830501,rs3816474,rs223380,rs6841049,rs1458038,rs12640611,rs12640611,rs10516950,rs10516950,rs12512502,rs1975474,rs11935444,rs11935444	4:57808917,4:83910712,4:95254730,4:82178937,4:77212217	0.000906908	0.00174345	0.00358734	0.00539058	0.00428032	0.00264286	0.00360705	0.00535229
4:77202861	4:1036545:103999909,4:9945148:84003233,4:9945148:95318346,4:71594175:95318346,4:77014749:82319974,4:77183300:77622435	rs6830501,rs3816474,rs223380,rs6841049,rs1458038,rs12640611,rs12640611,rs10516950,rs10516950,rs12512502,rs1975474,rs11935444,rs11935444	4:57808917,4:83910712,4:95254730,4:82178937,4:77212217	0.00433945	0.00616996
4:77202882	4:1036545:103999909,4:9945148:84003233,4:9945148:95318346,4:71594175:95318346,4:77014749:82319974,4:77183300:77622435	rs6830501,rs3816474,rs223380,rs6841049,rs1458038,rs12640611,rs12640611,rs10516950,rs10516950,rs12512502,rs1975474,rs11935444,rs11935444	4:57808917,4:83910712,4:95254730,4:82178937,4:77212217	0.000904572	0.00175919	0.00340317	0.00532972	0.00421183	0.00277669	0.00355621	0.00527388
4:77203043	4:1036545:103999909,4:9945148:84003233,4:9945148:95318346,4:71594175:95318346,4:77014749:82319974,4:77183300:77622435	rs6830501,rs3816474,rs223380,rs6841049,rs1458038,rs12640611,rs12640611,rs10516950,rs10516950,rs12512502,rs1975474,rs11935444,rs11935444	4:57808917,4:83910712,4:95254730,4:82178937,4:77212217	0.000800664	0.00151931	0.00390446	0.00474314	0.00370777	0.00247248	0.00316929	0.00420293
4:77208107	4:1036545:103999909,4:9945148:84003233,4:9945148:95318346,4:71594175:95318346,4:77014749:82319974,4:77183300:77622435	rs6830501,rs3816474,rs223380,rs6841049,rs1458038,rs12640611,rs12640611,rs10516950,rs10516950,rs12512502,rs1975474,rs11935444,rs11935444	4:57808917,4:83910712,4:95254730,4:82178937,4:77212217	0.00147285	0.00311418			0.00969316
4:77208436	4:1036545:103999909,4:9945148:84003233,4:9945148:95318346,4:71594175:95318346,4:77014749:82319974,4:77183300:77622435	rs6830501,rs3816474,rs223380,rs6841049,rs1458038,rs12640611,rs12640611,rs10516950,rs10516950,rs12512502,rs1975474,rs11935444,rs11935444	4:57808917,4:83910712,4:95254730,4:82178937,4:77212217	0.00118079	0.00251162		0.00901316	0.0080428	0.00895063	0.00935101	0.00956513
4:77212217	4:1036545:103999909,4:9945148:84003233,4:9945148:95318346,4:71594175:95318346,4:77014749:82319974,4:77183300:77622435	rs6830501,rs3816474,rs223380,rs6841049,rs1458038,rs12640611,rs12640611,rs10516950,rs10516950,rs12512502,rs1975474,rs11935444,rs11935444	4:57808917,4:83910712,4:95254730,4:82178937,4:77212217	5.45687e-05	0.000133156	0.000562787	0.000484745	0.000405974	0.000366337	0.000495324	0.000528603
4:77218240	4:1036545:103999909,4:9945148:84003233,4:9945148:95318346,4:71594175:95318346,4:77014749:82319974,4:77183300:77622435	rs6830501,rs3816474,rs223380,rs6841049,rs1458038,rs12640611,rs12640611,rs10516950,rs10516950,rs12512502,rs1975474,rs11935444,rs11935444	4:57808917,4:83910712,4:95254730,4:82178937,4:77212217	0.00364944	0.0066695	0.00836656
4:77282063	4:1036545:103999909,4:9945148:84003233,4:9945148:95318346,4:71594175:95318346,4:77014749:82319974,4:77183300:77622435	rs6830501,rs3816474,rs223380,rs6841049,rs1458038,rs12640611,rs12640611,rs10516950,rs10516950,rs12512502,rs1975474,rs11935444,rs11935444	4:57808917,4:83910712,4:95254730,4:82178937,4:77212217	0.00950975
4:77284421	4:1036545:103999909,4:9945148:84003233,4:9945148:95318346,4:71594175:95318346,4:77014749:82319974,4:77183300:77622435	rs6830501,rs3816474,rs223380,rs6841049,rs1458038,rs12640611,rs12640611,rs10516950,rs10516950,rs12512502,rs1975474,rs11935444,rs11935444	4:57808917,4:83910712,4:95254730,4:82178937,4:77212217	0.00699243
4:77285721	4:1036545:103999909,4:9945148:84003233,4:9945148:95318346,4:71594175:95318346,4:77014749:82319974,4:77183300:77622435	rs6830501,rs3816474,rs223380,rs6841049,rs1458038,rs12640611,rs12640611,rs10516950,rs10516950,rs12512502,rs1975474,rs11935444,rs11935444	4:57808917,4:83910712,4:95254730,4:82178937,4:77212217	0.00991737
4:77286660	4:1036545:103999909,4:9945148:84003233,4:9945148:95318346,4:71594175:95318346,4:77014749:82319974,4:77183300:77622435	rs6830501,rs3816474,rs223380,rs6841049,rs1458038,rs12640611,rs12640611,rs10516950,rs10516950,rs12512502,rs1975474,rs11935444,rs11935444	4:57808917,4:83910712,4:95254730,4:82178937,4:77212217	0.00991737
4:77289800	4:1036545:103999909,4:9945148:84003233,4:9945148:95318346,4:71594175:95318346,4:77014749:82319974,4:77183300:77622435	rs6830501,rs3816474,rs223380,rs6841049,rs1458038,rs12640611,rs12640611,rs10516950,rs10516950,rs12512502,rs1975474,rs11935444,rs11935444	4:57808917,4:83910712,4:95254730,4:82178937,4:77212217	0.00936743
4:77348531	4:1036545:103999909,4:9945148:84003233,4:9945148:95318346,4:71594175:95318346,4:77014749:82319974,4:77183300:77622435	rs6830501,rs3816474,rs223380,rs6841049,rs1458038,rs12640611,rs12640611,rs10516950,rs10516950,rs12512502,rs1975474,rs11935444,rs11935444	4:57808917,4:83910712,4:95254730,4:82178937,4:77212217	0.00600267
4:77354030	4:1036545:103999909,4:9945148:84003233,4:9945148:95318346,4:71594175:95318346,4:77014749:82319974,4:77183300:77622435	rs6830501,rs3816474,rs223380,rs6841049,rs1458038,rs12640611,rs12640611,rs10516950,rs10516950,rs12512502,rs1975474,rs11935444,rs11935444	4:57808917,4:83910712,4:95254730,4:82178937,4:77212217	0.00255911	0.00517173
4:77357592	4:1036545:103999909,4:9945148:84003233,4:9945148:95318346,4:71594175:95318346,4:77014749:82319974,4:77183300:77622435	rs6830501,rs3816474,rs223380,rs6841049,rs1458038,rs12640611,rs12640611,rs10516950,rs10516950,rs12512502,rs1975474,rs11935444,rs11935444	4:57808917,4:83910712,4:95254730,4:82178937,4:77212217	0.000715437	0.00140807	0.00283176	0.00645618	0.00482947	0.00254569	0.00481143	0.00668803
4:77358987	4:1036545:103999909,4:9945148:84003233,4:9945148:95318346,4:71594175:95318346,4:77014749:82319974,4:77183300:77622435	rs6830501,rs3816474,rs223380,rs6841049,rs1458038,rs12640611,rs12640611,rs10516950,rs10516950,rs12512502,rs1975474,rs11935444,rs11935444	4:57808917,4:83910712,4:95254730,4:82178937,4:77212217	0.000205332	0.000401554	0.000645748	0.00177145	0.00145507	0.000776475	0.00144381	0.0020814
4:77360431	4:1036545:103999909,4:9945148:84003233,4:9945148:95318346,4:71594175:95318346,4:77014749:82319974,4:77183300:77622435	rs6830501,rs3816474,rs223380,rs6841049,rs1458038,rs12640611,rs12640611,rs10516950,rs10516950,rs12512502,rs1975474,rs11935444,rs11935444	4:57808917,4:83910712,4:95254730,4:82178937,4:77212217	0.000266098	0.000517728	0.000836008	0.00228406	0.00192822	0.00102258	0.00189547	0.00268373
4:77365883	4:1036545:103999909,4:9945148:84003233,4:9945148:95318346,4:71594175:95318346,4:77014749:82319974,4:77183300:77622435	rs6830501,rs3816474,rs223380,rs6841049,rs1458038,rs12640611,rs12640611,rs10516950,rs10516950,rs12512502,rs1975474,rs11935444,rs11935444	4:57808917,4:83910712,4:95254730,4:82178937,4:77212217	0.000738617	0.00145602	0.00414698	0.00693969	0.00555783	0.00285953	0.00493803	0.00738417
4:77365891	4:1036545:103999909,4:9945148:84003233,4:9945148:95318346,4:71594175:95318346,4:77014749:82319974,4:77183300:77622435	rs6830501,rs3816474,rs223380,rs6841049,rs1458038,rs12640611,rs12640611,rs10516950,rs10516950,rs12512502,rs1975474,rs11935444,rs11935444	4:57808917,4:83910712,4:95254730,4:82178937,4:77212217	0.0006026	0.00118315	0.00338592	0.00568166	0.00451449	0.00227582	0.00403931	0.00602635
4:77367287	4:1036545:103999909,4:9945148:84003233,4:9945148:95318346,4:71594175:95318346,4:77014749:82319974,4:77183300:77622435	rs6830501,rs3816474,rs223380,rs6841049,rs1458038,rs12640611,rs12640611,rs10516950,rs10516950,rs12512502,rs1975474,rs11935444,rs11935444	4:57808917,4:83910712,4:95254730,4:82178937,4:77212217	0.00129868	0.00259507	0.00638493		0.00985953	0.00498225	0.00878866
4:77367688	4:1036545:103999909,4:9945148:84003233,4:9945148:95318346,4:71594175:95318346,4:77014749:82319974,4:77183300:77622435	rs6830501,rs3816474,rs223380,rs6841049,rs1458038,rs12640611,rs12640611,rs10516950,rs10516950,rs12512502,rs1975474,rs11935444,rs11935444	4:57808917,4:83910712,4:95254730,4:82178937,4:77212217	0.000439478	0.000860945	0.00226855	0.0043376	0.00322297	0.00162086	0.00293423	0.00385192
4:77368847	4:1036545:103999909,4:9945148:84003233,4:9945148:95318346,4:71594175:95318346,4:77014749:82319974,4:77183300:77622435	rs6830501,rs3816474,rs223380,rs6841049,rs1458038,rs12640611,rs12640611,rs10516950,rs10516950,rs12512502,rs1975474,rs11935444,rs11935444	4:57808917,4:83910712,4:95254730,4:82178937,4:77212217	0.00112582	0.00224349	0.00570891		0.00834176	0.00444381	0.00736573	0.00948447
4:77372923	4:1036545:103999909,4:9945148:84003233,4:9945148:95318346,4:71594175:95318346,4:77014749:82319974,4:77183300:77622435	rs6830501,rs3816474,rs223380,rs6841049,rs1458038,rs12640611,rs12640611,rs10516950,rs10516950,rs12512502,rs1975474,rs11935444,rs11935444	4:57808917,4:83910712,4:95254730,4:82178937,4:77212217	0.000540156	0.00106139	0.00272414	0.00535948	0.00404323	0.0021267	0.0036087	0.00467195
4:77373079	4:1036545:103999909,4:9945148:84003233,4:9945148:95318346,4:71594175:95318346,4:77014749:82319974,4:77183300:77622435	rs6830501,rs3816474,rs223380,rs6841049,rs1458038,rs12640611,rs12640611,rs10516950,rs10516950,rs12512502,rs1975474,rs11935444,rs11935444	4:57808917,4:83910712,4:95254730,4:82178937,4:77212217	0.00117875	0.00234412				0.00623545	0.00635628
4:77379189	4:1036545:103999909,4:9945148:84003233,4:9945148:95318346,4:71594175:95318346,4:77014749:82319974,4:77183300:77622435	rs6830501,rs3816474,rs223380,rs6841049,rs1458038,rs12640611,rs12640611,rs10516950,rs10516950,rs12512502,rs1975474,rs11935444,rs11935444	4:57808917,4:83910712,4:95254730,4:82178937,4:77212217	0.00384012	0.0078992
4:77392092	4:1036545:103999909,4:9945148:84003233,4:9945148:95318346,4:71594175:95318346,4:77014749:82319974,4:77183300:77622435	rs6830501,rs3816474,rs223380,rs6841049,rs1458038,rs12640611,rs12640611,rs10516950,rs10516950,rs12512502,rs1975474,rs11935444,rs11935444	4:57808917,4:83910712,4:95254730,4:82178937,4:77212217	0.00484732
4:77394018	4:1036545:103999909,4:9945148:84003233,4:9945148:95318346,4:71594175:95318346,4:77014749:82319974,4:77183300:77622435	rs6830501,rs3816474,rs223380,rs6841049,rs1458038,rs12640611,rs12640611,rs10516950,rs10516950,rs12512502,rs1975474,rs11935444,rs11935444	4:57808917,4:83910712,4:95254730,4:82178937,4:77212217	0.000549758	0.00107796	0.00264825	0.00631821	0.00298147	0.00184923	0.00426933	0.00535754
4:77394095	4:1036545:103999909,4:9945148:84003233,4:9945148:95318346,4:71594175:95318346,4:77014749:82319974,4:77183300:77622435	rs6830501,rs3816474,rs223380,rs6841049,rs1458038,rs12640611,rs12640611,rs10516950,rs10516950,rs12512502,rs1975474,rs11935444,rs11935444	4:57808917,4:83910712,4:95254730,4:82178937,4:77212217	0.000525475	0.00103132	0.00248953	0.00604464	0.00283584	0.00176212	0.00406935	0.00513332
4:77399651	4:1036545:103999909,4:9945148:84003233,4:9945148:95318346,4:71594175:95318346,4:77014749:82319974,4:77183300:77622435	rs6830501,rs3816474,rs223380,rs6841049,rs1458038,rs12640611,rs12640611,rs10516950,rs10516950,rs12512502,rs1975474,rs11935444,rs11935444	4:57808917,4:83910712,4:95254730,4:82178937,4:77212217	0.00263516	0.00536724
4:77401195	4:1036545:103999909,4:9945148:84003233,4:9945148:95318346,4:71594175:95318346,4:77014749:82319974,4:77183300:77622435	rs6830501,rs3816474,rs223380,rs6841049,rs1458038,rs12640611,rs12640611,rs10516950,rs10516950,rs12512502,rs1975474,rs11935444,rs11935444	4:57808917,4:83910712,4:95254730,4:82178937,4:77212217	0.00751183
4:77403033	4:1036545:103999909,4:9945148:84003233,4:9945148:95318346,4:71594175:95318346,4:77014749:82319974,4:77183300:77622435	rs6830501,rs3816474,rs223380,rs6841049,rs1458038,rs12640611,rs12640611,rs10516950,rs10516950,rs12512502,rs1975474,rs11935444,rs11935444	4:57808917,4:83910712,4:95254730,4:82178937,4:77212217	0.00552697
4:77404635	4:1036545:103999909,4:9945148:84003233,4:9945148:95318346,4:71594175:95318346,4:77014749:82319974,4:77183300:77622435	rs6830501,rs3816474,rs223380,rs6841049,rs1458038,rs12640611,rs12640611,rs10516950,rs10516950,rs12512502,rs1975474,rs11935444,rs11935444	4:57808917,4:83910712,4:95254730,4:82178937,4:77212217	0.00681965
4:77407344	4:1036545:103999909,4:9945148:84003233,4:9945148:95318346,4:71594175:95318346,4:77014749:82319974,4:77183300:77622435	rs6830501,rs3816474,rs223380,rs6841049,rs1458038,rs12640611,rs12640611,rs10516950,rs10516950,rs12512502,rs1975474,rs11935444,rs11935444	4:57808917,4:83910712,4:95254730,4:82178937,4:77212217	0.00224549	0.0045564
4:77410318	4:1036545:103999909,4:9945148:84003233,4:9945148:95318346,4:71594175:95318346,4:77014749:82319974,4:77183300:77622435	rs6830501,rs3816474,rs223380,rs6841049,rs1458038,rs12640611,rs12640611,rs10516950,rs10516950,rs12512502,rs1975474,rs11935444,rs11935444	4:57808917,4:83910712,4:95254730,4:82178937,4:77212217	0.000624224	0.00122764	0.00267601	0.0074206	0.0033313	0.00225272	0.00497103	0.00555364
4:77412140	4:1036545:103999909,4:9945148:84003233,4:9945148:95318346,4:71594175:95318346,4:77014749:82319974,4:77183300:77622435	rs6830501,rs3816474,rs223380,rs6841049,rs1458038,rs12640611,rs12640611,rs10516950,rs10516950,rs12512502,rs1975474,rs11935444,rs11935444	4:57808917,4:83910712,4:95254730,4:82178937,4:77212217	0.000609185	0.0011967	0.00261639	0.00723377	0.00330993	0.00218383	0.00487117	0.00562485
4:77414144	4:1036545:103999909,4:9945148:84003233,4:9945148:95318346,4:71594175:95318346,4:77014749:82319974,4:77183300:77622435	rs6830501,rs3816474,rs223380,rs6841049,rs1458038,rs12640611,rs12640611,rs10516950,rs10516950,rs12512502,rs1975474,rs11935444,rs11935444	4:57808917,4:83910712,4:95254730,4:82178937,4:77212217	0.00115706	0.00230618	0.0056872		0.00653742	0.00437583
4:77414988	4:1036545:103999909,4:9945148:84003233,4:9945148:95318346,4:71594175:95318346,4:77014749:82319974,4:77183300:77622435	rs6830501,rs3816474,rs223380,rs6841049,rs1458038,rs12640611,rs12640611,rs10516950,rs10516950,rs12512502,rs1975474,rs11935444,rs11935444	4:57808917,4:83910712,4:95254730,4:82178937,4:77212217	0.000444676	0.00087154	0.00213873	0.0051357	0.00288672	0.00174427	0.00377155	0.0040777
4:77416627	4:1036545:103999909,4:9945148:84003233,4:9945148:95318346,4:71594175:95318346,4:77014749:82319974,4:77183300:77622435	rs6830501,rs3816474,rs223380,rs6841049,rs1458038,rs12640611,rs12640611,rs10516950,rs10516950,rs12512502,rs1975474,rs11935444,rs11935444	4:57808917,4:83910712,4:95254730,4:82178937,4:77212217	0.00723448
4:77417203	4:1036545:103999909,4:9945148:84003233,4:9945148:95318346,4:71594175:95318346,4:77014749:82319974,4:77183300:77622435	rs6830501,rs3816474,rs223380,rs6841049,rs1458038,rs12640611,rs12640611,rs10516950,rs10516950,rs12512502,rs1975474,rs11935444,rs11935444	4:57808917,4:83910712,4:95254730,4:82178937,4:77212217	0.00945753
4:77417214	4:1036545:103999909,4:9945148:84003233,4:9945148:95318346,4:71594175:95318346,4:77014749:82319974,4:77183300:77622435	rs6830501,rs3816474,rs223380,rs6841049,rs1458038,rs12640611,rs12640611,rs10516950,rs10516950,rs12512502,rs1975474,rs11935444,rs11935444	4:57808917,4:83910712,4:95254730,4:82178937,4:77212217	0.00911821
4:77417756	4:1036545:103999909,4:9945148:84003233,4:9945148:95318346,4:71594175:95318346,4:77014749:82319974,4:77183300:77622435	rs6830501,rs3816474,rs223380,rs6841049,rs1458038,rs12640611,rs12640611,rs10516950,rs10516950,rs12512502,rs1975474,rs11935444,rs11935444	4:57808917,4:83910712,4:95254730,4:82178937,4:77212217	0.0010708	0.00212819	0.00539074	0.00765178	0.00518746	0.00767906
4:77418383	4:1036545:103999909,4:9945148:84003233,4:9945148:95318346,4:71594175:95318346,4:77014749:82319974,4:77183300:77622435	rs6830501,rs3816474,rs223380,rs6841049,rs1458038,rs12640611,rs12640611,rs10516950,rs10516950,rs12512502,rs1975474,rs11935444,rs11935444	4:57808917,4:83910712,4:95254730,4:82178937,4:77212217	0.0051799
4:77418681	4:1036545:103999909,4:9945148:84003233,4:9945148:95318346,4:71594175:95318346,4:77014749:82319974,4:77183300:77622435	rs6830501,rs3816474,rs223380,rs6841049,rs1458038,rs12640611,rs12640611,rs10516950,rs10516950,rs12512502,rs1975474,rs11935444,rs11935444	4:57808917,4:83910712,4:95254730,4:82178937,4:77212217	0.00516236
4:77418968	4:1036545:103999909,4:9945148:84003233,4:9945148:95318346,4:71594175:95318346,4:77014749:82319974,4:77183300:77622435	rs6830501,rs3816474,rs223380,rs6841049,rs1458038,rs12640611,rs12640611,rs10516950,rs10516950,rs12512502,rs1975474,rs11935444,rs11935444	4:57808917,4:83910712,4:95254730,4:82178937,4:77212217	0.00330387	0.00677663
4:77419073	4:1036545:103999909,4:9945148:84003233,4:9945148:95318346,4:71594175:95318346,4:77014749:82319974,4:77183300:77622435	rs6830501,rs3816474,rs223380,rs6841049,rs1458038,rs12640611,rs12640611,rs10516950,rs10516950,rs12512502,rs1975474,rs11935444,rs11935444	4:57808917,4:83910712,4:95254730,4:82178937,4:77212217	0.00497519
4:77419107	4:1036545:103999909,4:9945148:84003233,4:9945148:95318346,4:71594175:95318346,4:77014749:82319974,4:77183300:77622435	rs6830501,rs3816474,rs223380,rs6841049,rs1458038,rs12640611,rs12640611,rs10516950,rs10516950,rs12512502,rs1975474,rs11935444,rs11935444	4:57808917,4:83910712,4:95254730,4:82178937,4:77212217	0.00456711	0.0094279
4:77420406	4:1036545:103999909,4:9945148:84003233,4:9945148:95318346,4:71594175:95318346,4:77014749:82319974,4:77183300:77622435	rs6830501,rs3816474,rs223380,rs6841049,rs1458038,rs12640611,rs12640611,rs10516950,rs10516950,rs12512502,rs1975474,rs11935444,rs11935444	4:57808917,4:83910712,4:95254730,4:82178937,4:77212217	0.00476124	0.00984587
4:77420407	4:1036545:103999909,4:9945148:84003233,4:9945148:95318346,4:71594175:95318346,4:77014749:82319974,4:77183300:77622435	rs6830501,rs3816474,rs223380,rs6841049,rs1458038,rs12640611,rs12640611,rs10516950,rs10516950,rs12512502,rs1975474,rs11935444,rs11935444	4:57808917,4:83910712,4:95254730,4:82178937,4:77212217	0.00478638	0.0099
4:77420784	4:1036545:103999909,4:9945148:84003233,4:9945148:95318346,4:71594175:95318346,4:77014749:82319974,4:77183300:77622435	rs6830501,rs3816474,rs223380,rs6841049,rs1458038,rs12640611,rs12640611,rs10516950,rs10516950,rs12512502,rs1975474,rs11935444,rs11935444	4:57808917,4:83910712,4:95254730,4:82178937,4:77212217	0.00413557	0.00853567
4:77420822	4:1036545:103999909,4:9945148:84003233,4:9945148:95318346,4:71594175:95318346,4:77014749:82319974,4:77183300:77622435	rs6830501,rs3816474,rs223380,rs6841049,rs1458038,rs12640611,rs12640611,rs10516950,rs10516950,rs12512502,rs1975474,rs11935444,rs11935444	4:57808917,4:83910712,4:95254730,4:82178937,4:77212217	0.00377918	0.0077679
4:77421345	4:1036545:103999909,4:9945148:84003233,4:9945148:95318346,4:71594175:95318346,4:77014749:82319974,4:77183300:77622435	rs6830501,rs3816474,rs223380,rs6841049,rs1458038,rs12640611,rs12640611,rs10516950,rs10516950,rs12512502,rs1975474,rs11935444,rs11935444	4:57808917,4:83910712,4:95254730,4:82178937,4:77212217	0.0008282	0.0016325	0.0049458	0.00611189	0.00412739	0.00384517	0.00779374	0.00893366
4:77422171	4:1036545:103999909,4:9945148:84003233,4:9945148:95318346,4:71594175:95318346,4:77014749:82319974,4:77183300:77622435	rs6830501,rs3816474,rs223380,rs6841049,rs1458038,rs12640611,rs12640611,rs10516950,rs10516950,rs12512502,rs1975474,rs11935444,rs11935444	4:57808917,4:83910712,4:95254730,4:82178937,4:77212217	0.0010246	0.00203137	0.00471439	0.00737472	0.0045772	0.00463824
4:77439979	4:1036545:103999909,4:9945148:84003233,4:9945148:95318346,4:71594175:95318346,4:77014749:82319974,4:77183300:77622435	rs6830501,rs3816474,rs223380,rs6841049,rs1458038,rs12640611,rs12640611,rs10516950,rs10516950,rs12512502,rs1975474,rs11935444,rs11935444	4:57808917,4:83910712,4:95254730,4:82178937,4:77212217	0.00219555	0.00444968	0.00646248		0.00926869
4:77512012	4:1036545:103999909,4:9945148:84003233,4:9945148:95318346,4:71594175:95318346,4:77014749:82319974,4:77183300:77622435	rs6830501,rs3816474,rs223380,rs6841049,rs1458038,rs12640611,rs12640611,rs10516950,rs10516950,rs12512502,rs1975474,rs11935444,rs11935444	4:57808917,4:83910712,4:95254730,4:82178937,4:77212217	0.000957686	0.000685355	0.00296147	0.000728385	0.0029751	0.00277556	0.00323172	0.00318083
4:77514866	4:1036545:103999909,4:9945148:84003233,4:9945148:95318346,4:71594175:95318346,4:77014749:82319974,4:77183300:77622435	rs6830501,rs3816474,rs223380,rs6841049,rs1458038,rs12640611,rs12640611,rs10516950,rs10516950,rs12512502,rs1975474,rs11935444,rs11935444	4:57808917,4:83910712,4:95254730,4:82178937,4:77212217	0.00150232	0.00111386	0.00490255	0.00117433	0.0047076	0.00436967	0.00533564	0.00492436
4:77515877	4:1036545:103999909,4:9945148:84003233,4:9945148:95318346,4:71594175:95318346,4:77014749:82319974,4:77183300:77622435	rs6830501,rs3816474,rs223380,rs6841049,rs1458038,rs12640611,rs12640611,rs10516950,rs10516950,rs12512502,rs1975474,rs11935444,rs11935444	4:57808917,4:83910712,4:95254730,4:82178937,4:77212217	0.0013104	0.00093868	0.00412043	0.00100812	0.00400208	0.00374605	0.00442104	0.00435163
4:77516320	4:1036545:103999909,4:9945148:84003233,4:9945148:95318346,4:71594175:95318346,4:77014749:82319974,4:77183300:77622435	rs6830501,rs3816474,rs223380,rs6841049,rs1458038,rs12640611,rs12640611,rs10516950,rs10516950,rs12512502,rs1975474,rs11935444,rs11935444	4:57808917,4:83910712,4:95254730,4:82178937,4:77212217	0.00123774	0.000896697	0.00394685	0.000966904	0.00383837	0.0036608	0.00423951	0.00416078
4:77517357	4:1036545:103999909,4:9945148:84003233,4:9945148:95318346,4:71594175:95318346,4:77014749:82319974,4:77183300:77622435	rs6830501,rs3816474,rs223380,rs6841049,rs1458038,rs12640611,rs12640611,rs10516950,rs10516950,rs12512502,rs1975474,rs11935444,rs11935444	4:57808917,4:83910712,4:95254730,4:82178937,4:77212217	0.00131885	0.00100792	0.00438604	0.00106876	0.00422968	0.00411283	0.00480407	0.00455867
4:77527884	4:1036545:103999909,4:9945148:84003233,4:9945148:95318346,4:71594175:95318346,4:77014749:82319974,4:77183300:77622435	rs6830501,rs3816474,rs223380,rs6841049,rs1458038,rs12640611,rs12640611,rs10516950,rs10516950,rs12512502,rs1975474,rs11935444,rs11935444	4:57808917,4:83910712,4:95254730,4:82178937,4:77212217	0.00254545	0.00246319	0.00958791	0.00334182
4:77531337	4:1036545:103999909,4:9945148:84003233,4:9945148:95318346,4:71594175:95318346,4:77014749:82319974,4:77183300:77622435	rs6830501,rs3816474,rs223380,rs6841049,rs1458038,rs12640611,rs12640611,rs10516950,rs10516950,rs12512502,rs1975474,rs11935444,rs11935444	4:57808917,4:83910712,4:95254730,4:82178937,4:77212217	0.00142423	0.00129814	0.0043398	0.00186557	0.00550686	0.00602135	0.00608968	0.00514648
4:77535836	4:1036545:103999909,4:9945148:84003233,4:9945148:95318346,4:71594175:95318346,4:77014749:82319974,4:77183300:77622435	rs6830501,rs3816474,rs223380,rs6841049,rs1458038,rs12640611,rs12640611,rs10516950,rs10516950,rs12512502,rs1975474,rs11935444,rs11935444	4:57808917,4:83910712,4:95254730,4:82178937,4:77212217		0.0061091		0.00570907
4:77536598	4:1036545:103999909,4:9945148:84003233,4:9945148:95318346,4:71594175:95318346,4:77014749:82319974,4:77183300:77622435	rs6830501,rs3816474,rs223380,rs6841049,rs1458038,rs12640611,rs12640611,rs10516950,rs10516950,rs12512502,rs1975474,rs11935444,rs11935444	4:57808917,4:83910712,4:95254730,4:82178937,4:77212217	0.00845877	0.00563333		0.00524386
4:77542398	4:1036545:103999909,4:9945148:84003233,4:9945148:95318346,4:71594175:95318346,4:77014749:82319974,4:77183300:77622435	rs6830501,rs3816474,rs223380,rs6841049,rs1458038,rs12640611,rs12640611,rs10516950,rs10516950,rs12512502,rs1975474,rs11935444,rs11935444	4:57808917,4:83910712,4:95254730,4:82178937,4:77212217		0.00591795		0.00617637
4:77549559	4:1036545:103999909,4:9945148:84003233,4:9945148:95318346,4:71594175:95318346,4:77014749:82319974,4:77183300:77622435	rs6830501,rs3816474,rs223380,rs6841049,rs1458038,rs12640611,rs12640611,rs10516950,rs10516950,rs12512502,rs1975474,rs11935444,rs11935444	4:57808917,4:83910712,4:95254730,4:82178937,4:77212217	0.00337311	0.00174628	0.00566873	0.00207948	0.0074357	0.00722234	0.00819037	0.00766138
4:77552782	4:1036545:103999909,4:9945148:84003233,4:9945148:95318346,4:71594175:95318346,4:77014749:82319974,4:77183300:77622435	rs6830501,rs3816474,rs223380,rs6841049,rs1458038,rs12640611,rs12640611,rs10516950,rs10516950,rs12512502,rs1975474,rs11935444,rs11935444	4:57808917,4:83910712,4:95254730,4:82178937,4:77212217	0.00336968	0.00168323	0.00540051	0.00198952	0.00718669	0.00697936	0.00791061	0.00743129
4:77553691	4:1036545:103999909,4:9945148:84003233,4:9945148:95318346,4:71594175:95318346,4:77014749:82319974,4:77183300:77622435	rs6830501,rs3816474,rs223380,rs6841049,rs1458038,rs12640611,rs12640611,rs10516950,rs10516950,rs12512502,rs1975474,rs11935444,rs11935444	4:57808917,4:83910712,4:95254730,4:82178937,4:77212217	0.00374385	0.00200033	0.00622113	0.00229662	0.00867224	0.00817488	0.00938105	0.00904508
4:77554370	4:1036545:103999909,4:9945148:84003233,4:9945148:95318346,4:71594175:95318346,4:77014749:82319974,4:77183300:77622435	rs6830501,rs3816474,rs223380,rs6841049,rs1458038,rs12640611,rs12640611,rs10516950,rs10516950,rs12512502,rs1975474,rs11935444,rs11935444	4:57808917,4:83910712,4:95254730,4:82178937,4:77212217		0.00491577		0.00472723
4:77558777	4:1036545:103999909,4:9945148:84003233,4:9945148:95318346,4:71594175:95318346,4:77014749:82319974,4:77183300:77622435	rs6830501,rs3816474,rs223380,rs6841049,rs1458038,rs12640611,rs12640611,rs10516950,rs10516950,rs12512502,rs1975474,rs11935444,rs11935444	4:57808917,4:83910712,4:95254730,4:82178937,4:77212217	0.00351936	0.00179167	0.00599035	0.0020318	0.00761494	0.00751085	0.008432	0.00804024
4:77562958	4:1036545:103999909,4:9945148:84003233,4:9945148:95318346,4:71594175:95318346,4:77014749:82319974,4:77183300:77622435	rs6830501,rs3816474,rs223380,rs6841049,rs1458038,rs12640611,rs12640611,rs10516950,rs10516950,rs12512502,rs1975474,rs11935444,rs11935444	4:57808917,4:83910712,4:95254730,4:82178937,4:77212217	0.00799248	0.00320386		0.00348724
4:77564469	4:1036545:103999909,4:9945148:84003233,4:9945148:95318346,4:71594175:95318346,4:77014749:82319974,4:77183300:77622435	rs6830501,rs3816474,rs223380,rs6841049,rs1458038,rs12640611,rs12640611,rs10516950,rs10516950,rs12512502,rs1975474,rs11935444,rs11935444	4:57808917,4:83910712,4:95254730,4:82178937,4:77212217	0.00808272	0.00330305		0.0035891
4:77567904	4:1036545:103999909,4:9945148:84003233,4:9945148:95318346,4:71594175:95318346,4:77014749:82319974,4:77183300:77622435	rs6830501,rs3816474,rs223380,rs6841049,rs1458038,rs12640611,rs12640611,rs10516950,rs10516950,rs12512502,rs1975474,rs11935444,rs11935444	4:57808917,4:83910712,4:95254730,4:82178937,4:77212217		0.00616412
4:77573615	4:1036545:103999909,4:9945148:84003233,4:9945148:95318346,4:71594175:95318346,4:77014749:82319974,4:77183300:77622435	rs6830501,rs3816474,rs223380,rs6841049,rs1458038,rs12640611,rs12640611,rs10516950,rs10516950,rs12512502,rs1975474,rs11935444,rs11935444	4:57808917,4:83910712,4:95254730,4:82178937,4:77212217		0.00533687		0.00572148
4:77574194	4:1036545:103999909,4:9945148:84003233,4:9945148:95318346,4:71594175:95318346,4:77014749:82319974,4:77183300:77622435	rs6830501,rs3816474,rs223380,rs6841049,rs1458038,rs12640611,rs12640611,rs10516950,rs10516950,rs12512502,rs1975474,rs11935444,rs11935444	4:57808917,4:83910712,4:95254730,4:82178937,4:77212217		0.00497418		0.00568386
4:77575503	4:1036545:103999909,4:9945148:84003233,4:9945148:95318346,4:71594175:95318346,4:77014749:82319974,4:77183300:77622435	rs6830501,rs3816474,rs223380,rs6841049,rs1458038,rs12640611,rs12640611,rs10516950,rs10516950,rs12512502,rs1975474,rs11935444,rs11935444	4:57808917,4:83910712,4:95254730,4:82178937,4:77212217		0.00525752		0.00576126
4:77575939	4:1036545:103999909,4:9945148:84003233,4:9945148:95318346,4:71594175:95318346,4:77014749:82319974,4:77183300:77622435	rs6830501,rs3816474,rs223380,rs6841049,rs1458038,rs12640611,rs12640611,rs10516950,rs10516950,rs12512502,rs1975474,rs11935444,rs11935444	4:57808917,4:83910712,4:95254730,4:82178937,4:77212217		0.00569408		0.00624128
4:77576016	4:1036545:103999909,4:9945148:84003233,4:9945148:95318346,4:71594175:95318346,4:77014749:82319974,4:77183300:77622435	rs6830501,rs3816474,rs223380,rs6841049,rs1458038,rs12640611,rs12640611,rs10516950,rs10516950,rs12512502,rs1975474,rs11935444,rs11935444	4:57808917,4:83910712,4:95254730,4:82178937,4:77212217		0.00551091		0.00600875
4:77576070	4:1036545:103999909,4:9945148:84003233,4:9945148:95318346,4:71594175:95318346,4:77014749:82319974,4:77183300:77622435	rs6830501,rs3816474,rs223380,rs6841049,rs1458038,rs12640611,rs12640611,rs10516950,rs10516950,rs12512502,rs1975474,rs11935444,rs11935444	4:57808917,4:83910712,4:95254730,4:82178937,4:77212217		0.00547906		0.00580523
4:77576894	4:1036545:103999909,4:9945148:84003233,4:9945148:95318346,4:71594175:95318346,4:77014749:82319974,4:77183300:77622435	rs6830501,rs3816474,rs223380,rs6841049,rs1458038,rs12640611,rs12640611,rs10516950,rs10516950,rs12512502,rs1975474,rs11935444,rs11935444	4:57808917,4:83910712,4:95254730,4:82178937,4:77212217		0.00544231		0.00618656
4:77578750	4:1036545:103999909,4:9945148:84003233,4:9945148:95318346,4:71594175:95318346,4:77014749:82319974,4:77183300:77622435	rs6830501,rs3816474,rs223380,rs6841049,rs1458038,rs12640611,rs12640611,rs10516950,rs10516950,rs12512502,rs1975474,rs11935444,rs11935444	4:57808917,4:83910712,4:95254730,4:82178937,4:77212217	0.0070765	0.00352289		0.00394997
4:77580240	4:1036545:103999909,4:9945148:84003233,4:9945148:95318346,4:71594175:95318346,4:77014749:82319974,4:77183300:77622435	rs6830501,rs3816474,rs223380,rs6841049,rs1458038,rs12640611,rs12640611,rs10516950,rs10516950,rs12512502,rs1975474,rs11935444,rs11935444	4:57808917,4:83910712,4:95254730,4:82178937,4:77212217	0.00441161	0.00255202	0.00831055	0.00280427
4:77589959	4:1036545:103999909,4:9945148:84003233,4:9945148:95318346,4:71594175:95318346,4:77014749:82319974,4:77183300:77622435	rs6830501,rs3816474,rs223380,rs6841049,rs1458038,rs12640611,rs12640611,rs10516950,rs10516950,rs12512502,rs1975474,rs11935444,rs11935444	4:57808917,4:83910712,4:95254730,4:82178937,4:77212217	0.00621691	0.00346638		0.00352283
4:77599601	4:1036545:103999909,4:9945148:84003233,4:9945148:95318346,4:71594175:95318346,4:77014749:82319974,4:77183300:77622435	rs6830501,rs3816474,rs223380,rs6841049,rs1458038,rs12640611,rs12640611,rs10516950,rs10516950,rs12512502,rs1975474,rs11935444,rs11935444	4:57808917,4:83910712,4:95254730,4:82178937,4:77212217	0.00692556	0.00535821		0.00714085
4:77600874	4:1036545:103999909,4:9945148:84003233,4:9945148:95318346,4:71594175:95318346,4:77014749:82319974,4:77183300:77622435	rs6830501,rs3816474,rs223380,rs6841049,rs1458038,rs12640611,rs12640611,rs10516950,rs10516950,rs12512502,rs1975474,rs11935444,rs11935444	4:57808917,4:83910712,4:95254730,4:82178937,4:77212217	0.0075358	0.00569408		0.00769834
4:77606024	4:1036545:103999909,4:9945148:84003233,4:9945148:95318346,4:71594175:95318346,4:77014749:82319974,4:77183300:77622435	rs6830501,rs3816474,rs223380,rs6841049,rs1458038,rs12640611,rs12640611,rs10516950,rs10516950,rs12512502,rs1975474,rs11935444,rs11935444	4:57808917,4:83910712,4:95254730,4:82178937,4:77212217	0.00903388	0.00727098		0.00972848
4:81157703	4:1036545:103999909,4:9945148:84003233,4:9945148:95318346,4:71594175:95318346,4:77014749:82319974,4:81157703:81207963	rs6830501,rs3816474,rs223380,rs6841049,rs1458038,rs12640611,rs12640611,rs10516950,rs10516950,rs12512502,rs1975474,rs11935444,rs1458038	4:57808917,4:83910712,4:95254730,4:82178937,4:81164723	5.68637e-08	1.53549e-07	2.59044e-07	6.29561e-07	4.18325e-07	3.5017e-07	5.5893e-07	6.42689e-07
4:81158221	4:1036545:103999909,4:9945148:84003233,4:9945148:95318346,4:71594175:95318346,4:77014749:82319974,4:81157703:81207963	rs6830501,rs3816474,rs223380,rs6841049,rs1458038,rs12640611,rs12640611,rs10516950,rs10516950,rs12512502,rs1975474,rs11935444,rs1458038	4:57808917,4:83910712,4:95254730,4:82178937,4:81164723	1.52016e-05	4.21523e-05	0.000108724	0.00015884	0.000156346	0.000104745	0.00017293	0.000170793
4:81158545	4:1036545:103999909,4:9945148:84003233,4:9945148:95318346,4:71594175:95318346,4:77014749:82319974,4:81157703:81207963	rs6830501,rs3816474,rs223380,rs6841049,rs1458038,rs12640611,rs12640611,rs10516950,rs10516950,rs12512502,rs1975474,rs11935444,rs1458038	4:57808917,4:83910712,4:95254730,4:82178937,4:81164723	2.43178e-08	6.40103e-08	1.07291e-07	2.75254e-07	2.33467e-07	1.56763e-07	2.60964e-07	2.56152e-07
4:81159649	4:1036545:103999909,4:9945148:84003233,4:9945148:95318346,4:71594175:95318346,4:77014749:82319974,4:81157703:81207963	rs6830501,rs3816474,rs223380,rs6841049,rs1458038,rs12640611,rs12640611,rs10516950,rs10516950,rs12512502,rs1975474,rs11935444,rs1458038	4:57808917,4:83910712,4:95254730,4:82178937,4:81164723	5.53834e-09	1.59595e-08	2.4726e-08	6.08594e-08	5.1317e-08	3.44503e-08	5.85382e-08	5.65096e-08
4:81162062	4:1036545:103999909,4:9945148:84003233,4:9945148:95318346,4:71594175:95318346,4:77014749:82319974,4:81157703:81207963	rs6830501,rs3816474,rs223380,rs6841049,rs1458038,rs12640611,rs12640611,rs10516950,rs10516950,rs12512502,rs1975474,rs11935444,rs1458038	4:57808917,4:83910712,4:95254730,4:82178937,4:81164723	0.008332
4:81162884	4:1036545:103999909,4:9945148:84003233,4:9945148:95318346,4:71594175:95318346,4:77014749:82319974,4:81157703:81207963	rs6830501,rs3816474,rs223380,rs6841049,rs1458038,rs12640611,rs12640611,rs10516950,rs10516950,rs12512502,rs1975474,rs11935444,rs1458038	4:57808917,4:83910712,4:95254730,4:82178937,4:81164723	2.30555e-07	5.4616e-07	9.69087e-07	2.44089e-06	2.29093e-06	1.59405e-06	2.43919e-06	2.54864e-06
4:81164723	4:1036545:103999909,4:9945148:84003233,4:9945148:95318346,4:71594175:95318346,4:77014749:82319974,4:81157703:81207963	rs6830501,rs3816474,rs223380,rs6841049,rs1458038,rs12640611,rs12640611,rs10516950,rs10516950,rs12512502,rs1975474,rs11935444,rs1458038	4:57808917,4:83910712,4:95254730,4:82178937,4:81164723	5.56191e-11	1.85698e-10	1.98013e-10	5.19347e-10	3.05417e-10	3.82103e-10	4.30934e-10	5.21801e-10
4:81167309	4:1036545:103999909,4:9945148:84003233,4:9945148:95318346,4:71594175:95318346,4:77014749:82319974,4:81157703:81207963	rs6830501,rs3816474,rs223380,rs6841049,rs1458038,rs12640611,rs12640611,rs10516950,rs10516950,rs12512502,rs1975474,rs11935444,rs1458038	4:57808917,4:83910712,4:95254730,4:82178937,4:81164723	9.60352e-11	3.18123e-10	4.58605e-10	8.75086e-10	5.84258e-10	6.62417e-10	7.98621e-10	9.33772e-10
4:81167508	4:1036545:103999909,4:9945148:84003233,4:9945148:95318346,4:71594175:95318346,4:77014749:82319974,4:81157703:81207963	rs6830501,rs3816474,rs223380,rs6841049,rs1458038,rs12640611,rs12640611,rs10516950,rs10516950,rs12512502,rs1975474,rs11935444,rs1458038	4:57808917,4:83910712,4:95254730,4:82178937,4:81164723	0.00171548	0.0040111	0.00571517		0.00973395
4:81167611	4:1036545:103999909,4:9945148:84003233,4:9945148:95318346,4:71594175:95318346,4:77014749:82319974,4:81157703:81207963	rs6830501,rs3816474,rs223380,rs6841049,rs1458038,rs12640611,rs12640611,rs10516950,rs10516950,rs12512502,rs1975474,rs11935444,rs1458038	4:57808917,4:83910712,4:95254730,4:82178937,4:81164723	0.00178284	0.00417044	0.00590606
4:81167904	4:1036545:103999909,4:9945148:84003233,4:9945148:95318346,4:71594175:95318346,4:77014749:82319974,4:81157703:81207963	rs6830501,rs3816474,rs223380,rs6841049,rs1458038,rs12640611,rs12640611,rs10516950,rs10516950,rs12512502,rs1975474,rs11935444,rs1458038	4:57808917,4:83910712,4:95254730,4:82178937,4:81164723	0.00142377	0.0033337	0.00464691		0.00827165		0.00966831
4:81169912	4:1036545:103999909,4:9945148:84003233,4:9945148:95318346,4:71594175:95318346,4:77014749:82319974,4:81157703:81207963	rs6830501,rs3816474,rs223380,rs6841049,rs1458038,rs12640611,rs12640611,rs10516950,rs10516950,rs12512502,rs1975474,rs11935444,rs1458038	4:57808917,4:83910712,4:95254730,4:82178937,4:81164723	9.01401e-11	3.00006e-10	3.20667e-10	8.55271e-10	4.92804e-10	6.09893e-10	7.69991e-10	8.69883e-10
4:81174592	4:1036545:103999909,4:9945148:84003233,4:9945148:95318346,4:71594175:95318346,4:77014749:82319974,4:81157703:81207963	rs6830501,rs3816474,rs223380,rs6841049,rs1458038,rs12640611,rs12640611,rs10516950,rs10516950,rs12512502,rs1975474,rs11935444,rs1458038	4:57808917,4:83910712,4:95254730,4:82178937,4:81164723	1.24823e-10	4.08309e-10	5.5782e-10	1.17021e-09	6.90552e-10	8.34212e-10	1.04541e-09	1.17781e-09
4:81180379	4:1036545:103999909,4:9945148:84003233,4:9945148:95318346,4:71594175:95318346,4:77014749:82319974,4:81157703:81207963	rs6830501,rs3816474,rs223380,rs6841049,rs1458038,rs12640611,rs12640611,rs10516950,rs10516950,rs12512502,rs1975474,rs11935444,rs1458038	4:57808917,4:83910712,4:95254730,4:82178937,4:81164723	0.00188791	0.00441899	0.00514518
4:81181388	4:1036545:103999909,4:9945148:84003233,4:9945148:95318346,4:71594175:95318346,4:77014749:82319974,4:81157703:81207963	rs6830501,rs3816474,rs223380,rs6841049,rs1458038,rs12640611,rs12640611,rs10516950,rs10516950,rs12512502,rs1975474,rs11935444,rs1458038	4:57808917,4:83910712,4:95254730,4:82178937,4:81164723	0.00382107	0.00878253
4:81182554	4:1036545:103999909,4:9945148:84003233,4:9945148:95318346,4:71594175:95318346,4:77014749:82319974,4:81157703:81207963	rs6830501,rs3816474,rs223380,rs6841049,rs1458038,rs12640611,rs12640611,rs10516950,rs10516950,rs12512502,rs1975474,rs11935444,rs1458038	4:57808917,4:83910712,4:95254730,4:82178937,4:81164723	8.28163e-10	2.46575e-09	3.7087e-09	7.44103e-09	4.65446e-09	5.75606e-09	6.59321e-09	7.97275e-09
4:81186480	4:1036545:103999909,4:9945148:84003233,4:9945148:95318346,4:71594175:95318346,4:77014749:82319974,4:81157703:81207963	rs6830501,rs3816474,rs223380,rs6841049,rs1458038,rs12640611,rs12640611,rs10516950,rs10516950,rs12512502,rs1975474,rs11935444,rs1458038	4:57808917,4:83910712,4:95254730,4:82178937,4:81164723	0.000620605	0.00144529	0.00205096	0.00684786	0.00332137	0.00596819	0.00415762	0.00640821
4:81188513	4:1036545:103999909,4:9945148:84003233,4:9945148:95318346,4:71594175:95318346,4:77014749:82319974,4:81157703:81207963	rs6830501,rs3816474,rs223380,rs6841049,rs1458038,rs12640611,rs12640611,rs10516950,rs10516950,rs12512502,rs1975474,rs11935444,rs1458038	4:57808917,4:83910712,4:95254730,4:82178937,4:81164723	2.66709e-05	6.07907e-05	0.000112182	0.000189875	0.000238128	0.000187741	0.000162266	0.000298353
4:81202048	4:1036545:103999909,4:9945148:84003233,4:9945148:95318346,4:71594175:95318346,4:77014749:82319974,4:81157703:81207963	rs6830501,rs3816474,rs223380,rs6841049,rs1458038,rs12640611,rs12640611,rs10516950,rs10516950,rs12512502,rs1975474,rs11935444,rs1458038	4:57808917,4:83910712,4:95254730,4:82178937,4:81164723	8.20756e-08	1.95325e-07	2.88128e-07	6.19903e-07	7.08251e-07	6.26865e-07	7.04024e-07	7.99623e-07
4:82154710	4:1036545:103999909,4:9945148:84003233,4:9945148:95318346,4:71594175:95318346,4:77014749:82319974,4:82126316:86599024,4:82126360:82319974	rs6830501,rs3816474,rs223380,rs6841049,rs1458038,rs12640611,rs12640611,rs10516950,rs10516950,rs12512502,rs1975474,rs11935444,rs12506039,rs710835,rs1961461	4:57808917,4:83910712,4:95254730,4:82178937,4:86451003,4:82174508		0.00769184		0.00639888			0.00629186
4:82155362	4:1036545:103999909,4:9945148:84003233,4:9945148:95318346,4:71594175:95318346,4:77014749:82319974,4:82126316:86599024,4:82126360:82319974	rs6830501,rs3816474,rs223380,rs6841049,rs1458038,rs12640611,rs12640611,rs10516950,rs10516950,rs12512502,rs1975474,rs11935444,rs12506039,rs710835,rs1961461	4:57808917,4:83910712,4:95254730,4:82178937,4:86451003,4:82174508	0.00905194	0.00818906		0.00659595			0.00634573
4:82160760	4:1036545:103999909,4:9945148:84003233,4:9945148:95318346,4:71594175:95318346,4:77014749:82319974,4:82126316:86599024,4:82126360:82319974	rs6830501,rs3816474,rs223380,rs6841049,rs1458038,rs12640611,rs12640611,rs10516950,rs10516950,rs12512502,rs1975474,rs11935444,rs12506039,rs710835,rs1961461	4:57808917,4:83910712,4:95254730,4:82178937,4:86451003,4:82174508	0.00836828	0.00690544		0.005926	0.0076201		0.00583056
4:82160847	4:1036545:103999909,4:9945148:84003233,4:9945148:95318346,4:71594175:95318346,4:77014749:82319974,4:82126316:86599024,4:82126360:82319974	rs6830501,rs3816474,rs223380,rs6841049,rs1458038,rs12640611,rs12640611,rs10516950,rs10516950,rs12512502,rs1975474,rs11935444,rs12506039,rs710835,rs1961461	4:57808917,4:83910712,4:95254730,4:82178937,4:86451003,4:82174508		0.00828064		0.00730456	0.00967004		0.00715918
4:82161296	4:1036545:103999909,4:9945148:84003233,4:9945148:95318346,4:71594175:95318346,4:77014749:82319974,4:82126316:86599024,4:82126360:82319974	rs6830501,rs3816474,rs223380,rs6841049,rs1458038,rs12640611,rs12640611,rs10516950,rs10516950,rs12512502,rs1975474,rs11935444,rs12506039,rs710835,rs1961461	4:57808917,4:83910712,4:95254730,4:82178937,4:86451003,4:82174508	0.00729621	0.00625766		0.00533999	0.00686583		0.00528365
4:82162418	4:1036545:103999909,4:9945148:84003233,4:9945148:95318346,4:71594175:95318346,4:77014749:82319974,4:82126316:86599024,4:82126360:82319974	rs6830501,rs3816474,rs223380,rs6841049,rs1458038,rs12640611,rs12640611,rs10516950,rs10516950,rs12512502,rs1975474,rs11935444,rs12506039,rs710835,rs1961461	4:57808917,4:83910712,4:95254730,4:82178937,4:86451003,4:82174508	0.00508982	0.00566016	0.00870627	0.00427668			0.00417499	0.00715901
4:82163448	4:1036545:103999909,4:9945148:84003233,4:9945148:95318346,4:71594175:95318346,4:77014749:82319974,4:82126316:86599024,4:82126360:82319974	rs6830501,rs3816474,rs223380,rs6841049,rs1458038,rs12640611,rs12640611,rs10516950,rs10516950,rs12512502,rs1975474,rs11935444,rs12506039,rs710835,rs1961461	4:57808917,4:83910712,4:95254730,4:82178937,4:86451003,4:82174508	0.00854606	0.00717475	0.00727872	0.00632739	0.00810585		0.00610674
4:82165160	4:1036545:103999909,4:9945148:84003233,4:9945148:95318346,4:71594175:95318346,4:77014749:82319974,4:82126316:86599024,4:82126360:82319974	rs6830501,rs3816474,rs223380,rs6841049,rs1458038,rs12640611,rs12640611,rs10516950,rs10516950,rs12512502,rs1975474,rs11935444,rs12506039,rs710835,rs1961461	4:57808917,4:83910712,4:95254730,4:82178937,4:86451003,4:82174508	0.00458366	0.00488617	0.00791207	0.00370027			0.00359169	0.00801012
4:82165790	4:1036545:103999909,4:9945148:84003233,4:9945148:95318346,4:71594175:95318346,4:77014749:82319974,4:82126316:86599024,4:82126360:82319974	rs6830501,rs3816474,rs223380,rs6841049,rs1458038,rs12640611,rs12640611,rs10516950,rs10516950,rs12512502,rs1975474,rs11935444,rs12506039,rs710835,rs1961461	4:57808917,4:83910712,4:95254730,4:82178937,4:86451003,4:82174508	0.0049089	0.00573027	0.00948031	0.00422038			0.00409743	0.00985335
4:82166066	4:1036545:103999909,4:9945148:84003233,4:9945148:95318346,4:71594175:95318346,4:77014749:82319974,4:82126316:86599024,4:82126360:82319974	rs6830501,rs3816474,rs223380,rs6841049,rs1458038,rs12640611,rs12640611,rs10516950,rs10516950,rs12512502,rs1975474,rs11935444,rs12506039,rs710835,rs1961461	4:57808917,4:83910712,4:95254730,4:82178937,4:86451003,4:82174508	0.00422524	0.00461057	0.00789442	0.0034532			0.00331431	0.00729383
4:82167181	4:1036545:103999909,4:9945148:84003233,4:9945148:95318346,4:71594175:95318346,4:77014749:82319974,4:82126316:86599024,4:82126360:82319974	rs6830501,rs3816474,rs223380,rs6841049,rs1458038,rs12640611,rs12640611,rs10516950,rs10516950,rs12512502,rs1975474,rs11935444,rs12506039,rs710835,rs1961461	4:57808917,4:83910712,4:95254730,4:82178937,4:86451003,4:82174508	0.00496049	0.00520158	0.00810427	0.00391553			0.00383912	0.00627939
4:82167506	4:1036545:103999909,4:9945148:84003233,4:9945148:95318346,4:71594175:95318346,4:77014749:82319974,4:82126316:86599024,4:82126360:82319974	rs6830501,rs3816474,rs223380,rs6841049,rs1458038,rs12640611,rs12640611,rs10516950,rs10516950,rs12512502,rs1975474,rs11935444,rs12506039,rs710835,rs1961461	4:57808917,4:83910712,4:95254730,4:82178937,4:86451003,4:82174508	0.0051065	0.00528374	0.0083129	0.00399211			0.00391164	0.0064887
4:82168025	4:1036545:103999909,4:9945148:84003233,4:9945148:95318346,4:71594175:95318346,4:77014749:82319974,4:82126316:86599024,4:82126360:82319974	rs6830501,rs3816474,rs223380,rs6841049,rs1458038,rs12640611,rs12640611,rs10516950,rs10516950,rs12512502,rs1975474,rs11935444,rs12506039,rs710835,rs1961461	4:57808917,4:83910712,4:95254730,4:82178937,4:86451003,4:82174508	0.00507822	0.00533615	0.00811412	0.00395913			0.00389432	0.00651278
4:82168889	4:1036545:103999909,4:9945148:84003233,4:9945148:95318346,4:71594175:95318346,4:77014749:82319974,4:82126316:86599024,4:82126360:82319974	rs6830501,rs3816474,rs223380,rs6841049,rs1458038,rs12640611,rs12640611,rs10516950,rs10516950,rs12512502,rs1975474,rs11935444,rs12506039,rs710835,rs1961461	4:57808917,4:83910712,4:95254730,4:82178937,4:86451003,4:82174508	0.0048793	0.00507794	0.00705127	0.00381383			0.0037331	0.00837321
4:82170500	4:1036545:103999909,4:9945148:84003233,4:9945148:95318346,4:71594175:95318346,4:77014749:82319974,4:82126316:86599024,4:82126360:82319974	rs6830501,rs3816474,rs223380,rs6841049,rs1458038,rs12640611,rs12640611,rs10516950,rs10516950,rs12512502,rs1975474,rs11935444,rs12506039,rs710835,rs1961461	4:57808917,4:83910712,4:95254730,4:82178937,4:86451003,4:82174508	0.00419689	0.00430628	0.00694621	0.00317359			0.00314759	0.00714348
4:82172449	4:1036545:103999909,4:9945148:84003233,4:9945148:95318346,4:71594175:95318346,4:77014749:82319974,4:82126316:86599024,4:82126360:82319974	rs6830501,rs3816474,rs223380,rs6841049,rs1458038,rs12640611,rs12640611,rs10516950,rs10516950,rs12512502,rs1975474,rs11935444,rs12506039,rs710835,rs1961461	4:57808917,4:83910712,4:95254730,4:82178937,4:86451003,4:82174508	0.00354756	0.0037599	0.00623306	0.00285224			0.00281102	0.00566508
4:82173397	4:1036545:103999909,4:9945148:84003233,4:9945148:95318346,4:71594175:95318346,4:77014749:82319974,4:82126316:86599024,4:82126360:82319974	rs6830501,rs3816474,rs223380,rs6841049,rs1458038,rs12640611,rs12640611,rs10516950,rs10516950,rs12512502,rs1975474,rs11935444,rs12506039,rs710835,rs1961461	4:57808917,4:83910712,4:95254730,4:82178937,4:86451003,4:82174508	0.00846904	0.00736546	0.0076657	0.00654249	0.0089024		0.00638877
4:82174165	4:1036545:103999909,4:9945148:84003233,4:9945148:95318346,4:71594175:95318346,4:77014749:82319974,4:82126316:86599024,4:82126360:82319974	rs6830501,rs3816474,rs223380,rs6841049,rs1458038,rs12640611,rs12640611,rs10516950,rs10516950,rs12512502,rs1975474,rs11935444,rs12506039,rs710835,rs1961461	4:57808917,4:83910712,4:95254730,4:82178937,4:86451003,4:82174508	0.00333776	0.00364653	0.0060659	0.00274915			0.00272211	0.00558356
4:82174498	4:1036545:103999909,4:9945148:84003233,4:9945148:95318346,4:71594175:95318346,4:77014749:82319974,4:82126316:86599024,4:82126360:82319974	rs6830501,rs3816474,rs223380,rs6841049,rs1458038,rs12640611,rs12640611,rs10516950,rs10516950,rs12512502,rs1975474,rs11935444,rs12506039,rs710835,rs1961461	4:57808917,4:83910712,4:95254730,4:82178937,4:86451003,4:82174508	0.00352483	0.00360067	0.00626738	0.00276543			0.00271545	0.00565306
4:82174508	4:1036545:103999909,4:9945148:84003233,4:9945148:95318346,4:71594175:95318346,4:77014749:82319974,4:82126316:86599024,4:82126360:82319974	rs6830501,rs3816474,rs223380,rs6841049,rs1458038,rs12640611,rs12640611,rs10516950,rs10516950,rs12512502,rs1975474,rs11935444,rs12506039,rs710835,rs1961461	4:57808917,4:83910712,4:95254730,4:82178937,4:86451003,4:82174508	0.00366282	0.00380793	0.00625298	0.0028923			0.00283157	0.00421191
4:82177218	4:1036545:103999909,4:9945148:84003233,4:9945148:95318346,4:71594175:95318346,4:77014749:82319974,4:82126316:86599024,4:82126360:82319974	rs6830501,rs3816474,rs223380,rs6841049,rs1458038,rs12640611,rs12640611,rs10516950,rs10516950,rs12512502,rs1975474,rs11935444,rs12506039,rs710835,rs1961461	4:57808917,4:83910712,4:95254730,4:82178937,4:86451003,4:82174508	0.00740309	0.00640452		0.00574441	0.00756276		0.00540395
4:82178937	4:1036545:103999909,4:9945148:84003233,4:9945148:95318346,4:71594175:95318346,4:77014749:82319974,4:82126316:86599024,4:82126360:82319974	rs6830501,rs3816474,rs223380,rs6841049,rs1458038,rs12640611,rs12640611,rs10516950,rs10516950,rs12512502,rs1975474,rs11935444,rs12506039,rs710835,rs1961461	4:57808917,4:83910712,4:95254730,4:82178937,4:86451003,4:82174508	0.00273467	0.00288567	0.00493426	0.00222168	0.00913502	0.00847086	0.00212206	0.00446005
4:82180533	4:1036545:103999909,4:9945148:84003233,4:9945148:95318346,4:71594175:95318346,4:77014749:82319974,4:82126316:86599024,4:82126360:82319974	rs6830501,rs3816474,rs223380,rs6841049,rs1458038,rs12640611,rs12640611,rs10516950,rs10516950,rs12512502,rs1975474,rs11935444,rs12506039,rs710835,rs1961461	4:57808917,4:83910712,4:95254730,4:82178937,4:86451003,4:82174508	0.00872163	0.00723389	0.00935584	0.00645002	0.00855909		0.00612408
4:82180960	4:1036545:103999909,4:9945148:84003233,4:9945148:95318346,4:71594175:95318346,4:77014749:82319974,4:82126316:86599024,4:82126360:82319974	rs6830501,rs3816474,rs223380,rs6841049,rs1458038,rs12640611,rs12640611,rs10516950,rs10516950,rs12512502,rs1975474,rs11935444,rs12506039,rs710835,rs1961461	4:57808917,4:83910712,4:95254730,4:82178937,4:86451003,4:82174508	0.00804738	0.00642336		0.00583623	0.00750783		0.00559004
4:82181810	4:1036545:103999909,4:9945148:84003233,4:9945148:95318346,4:71594175:95318346,4:77014749:82319974,4:82126316:86599024,4:82126360:82319974	rs6830501,rs3816474,rs223380,rs6841049,rs1458038,rs12640611,rs12640611,rs10516950,rs10516950,rs12512502,rs1975474,rs11935444,rs12506039,rs710835,rs1961461	4:57808917,4:83910712,4:95254730,4:82178937,4:86451003,4:82174508	0.00776152	0.00652686	0.00718263	0.00624073	0.0080555		0.00567669
4:82184234	4:1036545:103999909,4:9945148:84003233,4:9945148:95318346,4:71594175:95318346,4:77014749:82319974,4:82126316:86599024,4:82126360:82319974	rs6830501,rs3816474,rs223380,rs6841049,rs1458038,rs12640611,rs12640611,rs10516950,rs10516950,rs12512502,rs1975474,rs11935444,rs12506039,rs710835,rs1961461	4:57808917,4:83910712,4:95254730,4:82178937,4:86451003,4:82174508	0.00674474	0.00440103	0.00894105	0.00412063			0.00382387	0.00864635
4:82187030	4:1036545:103999909,4:9945148:84003233,4:9945148:95318346,4:71594175:95318346,4:77014749:82319974,4:82126316:86599024,4:82126360:82319974	rs6830501,rs3816474,rs223380,rs6841049,rs1458038,rs12640611,rs12640611,rs10516950,rs10516950,rs12512502,rs1975474,rs11935444,rs12506039,rs710835,rs1961461	4:57808917,4:83910712,4:95254730,4:82178937,4:86451003,4:82174508	0.00514899	0.0037184	0.0067461	0.00336267			0.00326939	0.00732057
4:82187772	4:1036545:103999909,4:9945148:84003233,4:9945148:95318346,4:71594175:95318346,4:77014749:82319974,4:82126316:86599024,4:82126360:82319974	rs6830501,rs3816474,rs223380,rs6841049,rs1458038,rs12640611,rs12640611,rs10516950,rs10516950,rs12512502,rs1975474,rs11935444,rs12506039,rs710835,rs1961461	4:57808917,4:83910712,4:95254730,4:82178937,4:86451003,4:82174508	0.00544454	0.00404952	0.00868145	0.00362784			0.00353659	0.00765442
4:82188005	4:1036545:103999909,4:9945148:84003233,4:9945148:95318346,4:71594175:95318346,4:77014749:82319974,4:82126316:86599024,4:82126360:82319974	rs6830501,rs3816474,rs223380,rs6841049,rs1458038,rs12640611,rs12640611,rs10516950,rs10516950,rs12512502,rs1975474,rs11935444,rs12506039,rs710835,rs1961461	4:57808917,4:83910712,4:95254730,4:82178937,4:86451003,4:82174508	0.00537464	0.00397672	0.00835305	0.003529			0.00347859	0.00769141
4:82192994	4:1036545:103999909,4:9945148:84003233,4:9945148:95318346,4:71594175:95318346,4:77014749:82319974,4:82126316:86599024,4:82126360:82319974	rs6830501,rs3816474,rs223380,rs6841049,rs1458038,rs12640611,rs12640611,rs10516950,rs10516950,rs12512502,rs1975474,rs11935444,rs12506039,rs710835,rs1961461	4:57808917,4:83910712,4:95254730,4:82178937,4:86451003,4:82174508		0.00570797	0.00807083	0.00589049	0.00912035		0.00543017
4:82194542	4:1036545:103999909,4:9945148:84003233,4:9945148:95318346,4:71594175:95318346,4:77014749:82319974,4:82126316:86599024,4:82126360:82319974	rs6830501,rs3816474,rs223380,rs6841049,rs1458038,rs12640611,rs12640611,rs10516950,rs10516950,rs12512502,rs1975474,rs11935444,rs12506039,rs710835,rs1961461	4:57808917,4:83910712,4:95254730,4:82178937,4:86451003,4:82174508	0.00394905	0.00291802	0.00630903	0.00270057		0.00878047	0.00254069	0.00581333
4:82195102	4:1036545:103999909,4:9945148:84003233,4:9945148:95318346,4:71594175:95318346,4:77014749:82319974,4:82126316:86599024,4:82126360:82319974	rs6830501,rs3816474,rs223380,rs6841049,rs1458038,rs12640611,rs12640611,rs10516950,rs10516950,rs12512502,rs1975474,rs11935444,rs12506039,rs710835,rs1961461	4:57808917,4:83910712,4:95254730,4:82178937,4:86451003,4:82174508	0.00609935	0.0046365	0.00962062	0.0042662			0.00412944	0.00680476
4:82195349	4:1036545:103999909,4:9945148:84003233,4:9945148:95318346,4:71594175:95318346,4:77014749:82319974,4:82126316:86599024,4:82126360:82319974	rs6830501,rs3816474,rs223380,rs6841049,rs1458038,rs12640611,rs12640611,rs10516950,rs10516950,rs12512502,rs1975474,rs11935444,rs12506039,rs710835,rs1961461	4:57808917,4:83910712,4:95254730,4:82178937,4:86451003,4:82174508	0.00609015	0.00451742		0.00429045			0.00412944	0.00668682
4:82197308	4:1036545:103999909,4:9945148:84003233,4:9945148:95318346,4:71594175:95318346,4:77014749:82319974,4:82126316:86599024,4:82126360:82319974	rs6830501,rs3816474,rs223380,rs6841049,rs1458038,rs12640611,rs12640611,rs10516950,rs10516950,rs12512502,rs1975474,rs11935444,rs12506039,rs710835,rs1961461	4:57808917,4:83910712,4:95254730,4:82178937,4:86451003,4:82174508	0.00462367	0.00344362	0.00734562	0.00315526			0.00306488	0.0049565
4:82199268	4:1036545:103999909,4:9945148:84003233,4:9945148:95318346,4:71594175:95318346,4:77014749:82319974,4:82126316:86599024,4:82126360:82319974	rs6830501,rs3816474,rs223380,rs6841049,rs1458038,rs12640611,rs12640611,rs10516950,rs10516950,rs12512502,rs1975474,rs11935444,rs12506039,rs710835,rs1961461	4:57808917,4:83910712,4:95254730,4:82178937,4:86451003,4:82174508		0.00672738	0.0094688	0.00717847			0.00661551
4:82212170	4:1036545:103999909,4:9945148:84003233,4:9945148:95318346,4:71594175:95318346,4:77014749:82319974,4:82126316:86599024,4:82126360:82319974	rs6830501,rs3816474,rs223380,rs6841049,rs1458038,rs12640611,rs12640611,rs10516950,rs10516950,rs12512502,rs1975474,rs11935444,rs12506039,rs710835,rs1961461	4:57808917,4:83910712,4:95254730,4:82178937,4:86451003,4:82174508	0.00743035	0.00521856		0.00529173			0.00501444
4:82215282	4:1036545:103999909,4:9945148:84003233,4:9945148:95318346,4:71594175:95318346,4:77014749:82319974,4:82126316:86599024,4:82126360:82319974	rs6830501,rs3816474,rs223380,rs6841049,rs1458038,rs12640611,rs12640611,rs10516950,rs10516950,rs12512502,rs1975474,rs11935444,rs12506039,rs710835,rs1961461	4:57808917,4:83910712,4:95254730,4:82178937,4:86451003,4:82174508		0.00709216		0.00848766			0.00744006
4:82218757	4:1036545:103999909,4:9945148:84003233,4:9945148:95318346,4:71594175:95318346,4:77014749:82319974,4:82126316:86599024,4:82126360:82319974	rs6830501,rs3816474,rs223380,rs6841049,rs1458038,rs12640611,rs12640611,rs10516950,rs10516950,rs12512502,rs1975474,rs11935444,rs12506039,rs710835,rs1961461	4:57808917,4:83910712,4:95254730,4:82178937,4:86451003,4:82174508		0.0065964		0.00788858			0.00692644
4:82219662	4:1036545:103999909,4:9945148:84003233,4:9945148:95318346,4:71594175:95318346,4:77014749:82319974,4:82126316:86599024,4:82126360:82319974	rs6830501,rs3816474,rs223380,rs6841049,rs1458038,rs12640611,rs12640611,rs10516950,rs10516950,rs12512502,rs1975474,rs11935444,rs12506039,rs710835,rs1961461	4:57808917,4:83910712,4:95254730,4:82178937,4:86451003,4:82174508		0.00636379		0.00797511			0.00670195
4:82220324	4:1036545:103999909,4:9945148:84003233,4:9945148:95318346,4:71594175:95318346,4:77014749:82319974,4:82126316:86599024,4:82126360:82319974	rs6830501,rs3816474,rs223380,rs6841049,rs1458038,rs12640611,rs12640611,rs10516950,rs10516950,rs12512502,rs1975474,rs11935444,rs12506039,rs710835,rs1961461	4:57808917,4:83910712,4:95254730,4:82178937,4:86451003,4:82174508	0.00675979	0.00384195	0.00676975	0.00484777	0.00656712		0.00409052
4:82222389	4:1036545:103999909,4:9945148:84003233,4:9945148:95318346,4:71594175:95318346,4:77014749:82319974,4:82126316:86599024,4:82126360:82319974	rs6830501,rs3816474,rs223380,rs6841049,rs1458038,rs12640611,rs12640611,rs10516950,rs10516950,rs12512502,rs1975474,rs11935444,rs12506039,rs710835,rs1961461	4:57808917,4:83910712,4:95254730,4:82178937,4:86451003,4:82174508		0.00647097		0.00797393			0.00680538
4:82225021	4:1036545:103999909,4:9945148:84003233,4:9945148:95318346,4:71594175:95318346,4:77014749:82319974,4:82126316:86599024,4:82126360:82319974	rs6830501,rs3816474,rs223380,rs6841049,rs1458038,rs12640611,rs12640611,rs10516950,rs10516950,rs12512502,rs1975474,rs11935444,rs12506039,rs710835,rs1961461	4:57808917,4:83910712,4:95254730,4:82178937,4:86451003,4:82174508		0.00707189		0.00867179			0.0074168
4:82225114	4:1036545:103999909,4:9945148:84003233,4:9945148:95318346,4:71594175:95318346,4:77014749:82319974,4:82126316:86599024,4:82126360:82319974	rs6830501,rs3816474,rs223380,rs6841049,rs1458038,rs12640611,rs12640611,rs10516950,rs10516950,rs12512502,rs1975474,rs11935444,rs12506039,rs710835,rs1961461	4:57808917,4:83910712,4:95254730,4:82178937,4:86451003,4:82174508		0.00640109		0.0078698			0.00673795
4:82226349	4:1036545:103999909,4:9945148:84003233,4:9945148:95318346,4:71594175:95318346,4:77014749:82319974,4:82126316:86599024,4:82126360:82319974	rs6830501,rs3816474,rs223380,rs6841049,rs1458038,rs12640611,rs12640611,rs10516950,rs10516950,rs12512502,rs1975474,rs11935444,rs12506039,rs710835,rs1961461	4:57808917,4:83910712,4:95254730,4:82178937,4:86451003,4:82174508	0.00457088	0.00292767	0.00823613	0.00334253			0.00310116	0.00784439
4:82227548	4:1036545:103999909,4:9945148:84003233,4:9945148:95318346,4:71594175:95318346,4:77014749:82319974,4:82126316:86599024,4:82126360:82319974	rs6830501,rs3816474,rs223380,rs6841049,rs1458038,rs12640611,rs12640611,rs10516950,rs10516950,rs12512502,rs1975474,rs11935444,rs12506039,rs710835,rs1961461	4:57808917,4:83910712,4:95254730,4:82178937,4:86451003,4:82174508		0.0066708		0.00815341			0.00699825
4:82229211	4:1036545:103999909,4:9945148:84003233,4:9945148:95318346,4:71594175:95318346,4:77014749:82319974,4:82126316:86599024,4:82126360:82319974	rs6830501,rs3816474,rs223380,rs6841049,rs1458038,rs12640611,rs12640611,rs10516950,rs10516950,rs12512502,rs1975474,rs11935444,rs12506039,rs710835,rs1961461	4:57808917,4:83910712,4:95254730,4:82178937,4:86451003,4:82174508		0.00658889	0.00883823	0.0081522	0.00963147		0.0069192
4:82240788	4:1036545:103999909,4:9945148:84003233,4:9945148:95318346,4:71594175:95318346,4:77014749:82319974,4:82126316:86599024,4:82126360:82319974	rs6830501,rs3816474,rs223380,rs6841049,rs1458038,rs12640611,rs12640611,rs10516950,rs10516950,rs12512502,rs1975474,rs11935444,rs12506039,rs710835,rs1961461	4:57808917,4:83910712,4:95254730,4:82178937,4:86451003,4:82174508	0.00737565	0.00435576		0.00500303			0.00463971	0.0075586
4:82254908	4:1036545:103999909,4:9945148:84003233,4:9945148:95318346,4:71594175:95318346,4:77014749:82319974,4:82126316:86599024,4:82126360:82319974	rs6830501,rs3816474,rs223380,rs6841049,rs1458038,rs12640611,rs12640611,rs10516950,rs10516950,rs12512502,rs1975474,rs11935444,rs12506039,rs710835,rs1961461	4:57808917,4:83910712,4:95254730,4:82178937,4:86451003,4:82174508	0.00668593	0.0038022		0.00436196			0.00405101
4:82269628	4:1036545:103999909,4:9945148:84003233,4:9945148:95318346,4:71594175:95318346,4:77014749:82319974,4:82126316:86599024,4:82126360:82319974	rs6830501,rs3816474,rs223380,rs6841049,rs1458038,rs12640611,rs12640611,rs10516950,rs10516950,rs12512502,rs1975474,rs11935444,rs12506039,rs710835,rs1961461	4:57808917,4:83910712,4:95254730,4:82178937,4:86451003,4:82174508		0.00591198		0.00645381			0.00619067
4:82269808	4:1036545:103999909,4:9945148:84003233,4:9945148:95318346,4:71594175:95318346,4:77014749:82319974,4:82126316:86599024,4:82126360:82319974	rs6830501,rs3816474,rs223380,rs6841049,rs1458038,rs12640611,rs12640611,rs10516950,rs10516950,rs12512502,rs1975474,rs11935444,rs12506039,rs710835,rs1961461	4:57808917,4:83910712,4:95254730,4:82178937,4:86451003,4:82174508		0.00632419		0.00694611			0.00662132
4:82272105	4:1036545:103999909,4:9945148:84003233,4:9945148:95318346,4:71594175:95318346,4:77014749:82319974,4:82126316:86599024,4:82126360:82319974	rs6830501,rs3816474,rs223380,rs6841049,rs1458038,rs12640611,rs12640611,rs10516950,rs10516950,rs12512502,rs1975474,rs11935444,rs12506039,rs710835,rs1961461	4:57808917,4:83910712,4:95254730,4:82178937,4:86451003,4:82174508	0.00833141	0.00410687		0.00461802			0.0043886
4:82274989	4:1036545:103999909,4:9945148:84003233,4:9945148:95318346,4:71594175:95318346,4:77014749:82319974,4:82126316:86599024,4:82126360:82319974	rs6830501,rs3816474,rs223380,rs6841049,rs1458038,rs12640611,rs12640611,rs10516950,rs10516950,rs12512502,rs1975474,rs11935444,rs12506039,rs710835,rs1961461	4:57808917,4:83910712,4:95254730,4:82178937,4:86451003,4:82174508	0.00729345	0.0034743		0.00379127			0.00356119	0.00882363
4:82275229	4:1036545:103999909,4:9945148:84003233,4:9945148:95318346,4:71594175:95318346,4:77014749:82319974,4:82126316:86599024,4:82126360:82319974	rs6830501,rs3816474,rs223380,rs6841049,rs1458038,rs12640611,rs12640611,rs10516950,rs10516950,rs12512502,rs1975474,rs11935444,rs12506039,rs710835,rs1961461	4:57808917,4:83910712,4:95254730,4:82178937,4:86451003,4:82174508	0.00719385	0.00341507		0.00375377			0.00349306	0.00625734
4:82275412	4:1036545:103999909,4:9945148:84003233,4:9945148:95318346,4:71594175:95318346,4:77014749:82319974,4:82126316:86599024,4:82126360:82319974	rs6830501,rs3816474,rs223380,rs6841049,rs1458038,rs12640611,rs12640611,rs10516950,rs10516950,rs12512502,rs1975474,rs11935444,rs12506039,rs710835,rs1961461	4:57808917,4:83910712,4:95254730,4:82178937,4:86451003,4:82174508	0.00735139	0.00348308		0.00380554			0.00358277	0.00638007
4:82276881	4:1036545:103999909,4:9945148:84003233,4:9945148:95318346,4:71594175:95318346,4:77014749:82319974,4:82126316:86599024,4:82126360:82319974	rs6830501,rs3816474,rs223380,rs6841049,rs1458038,rs12640611,rs12640611,rs10516950,rs10516950,rs12512502,rs1975474,rs11935444,rs12506039,rs710835,rs1961461	4:57808917,4:83910712,4:95254730,4:82178937,4:86451003,4:82174508	0.00843967	0.00405224		0.0044183			0.00413399	0.00979864
4:82279399	4:1036545:103999909,4:9945148:84003233,4:9945148:95318346,4:71594175:95318346,4:77014749:82319974,4:82126316:86599024,4:82126360:82319974	rs6830501,rs3816474,rs223380,rs6841049,rs1458038,rs12640611,rs12640611,rs10516950,rs10516950,rs12512502,rs1975474,rs11935444,rs12506039,rs710835,rs1961461	4:57808917,4:83910712,4:95254730,4:82178937,4:86451003,4:82174508		0.00973605		0.00980703			0.00944661
4:82279666	4:1036545:103999909,4:9945148:84003233,4:9945148:95318346,4:71594175:95318346,4:77014749:82319974,4:82126316:86599024,4:82126360:82319974	rs6830501,rs3816474,rs223380,rs6841049,rs1458038,rs12640611,rs12640611,rs10516950,rs10516950,rs12512502,rs1975474,rs11935444,rs12506039,rs710835,rs1961461	4:57808917,4:83910712,4:95254730,4:82178937,4:86451003,4:82174508		0.00751105		0.00779125			0.0076524
4:82282233	4:1036545:103999909,4:9945148:84003233,4:9945148:95318346,4:71594175:95318346,4:77014749:82319974,4:82126316:86599024,4:82126360:82319974	rs6830501,rs3816474,rs223380,rs6841049,rs1458038,rs12640611,rs12640611,rs10516950,rs10516950,rs12512502,rs1975474,rs11935444,rs12506039,rs710835,rs1961461	4:57808917,4:83910712,4:95254730,4:82178937,4:86451003,4:82174508		0.00731325		0.00751425			0.00714369
4:82285904	4:1036545:103999909,4:9945148:84003233,4:9945148:95318346,4:71594175:95318346,4:77014749:82319974,4:82126316:86599024,4:82126360:82319974	rs6830501,rs3816474,rs223380,rs6841049,rs1458038,rs12640611,rs12640611,rs10516950,rs10516950,rs12512502,rs1975474,rs11935444,rs12506039,rs710835,rs1961461	4:57808917,4:83910712,4:95254730,4:82178937,4:86451003,4:82174508		0.00937306		0.0099602			0.00970498
4:82286531	4:1036545:103999909,4:9945148:84003233,4:9945148:95318346,4:71594175:95318346,4:77014749:82319974,4:82126316:86599024,4:82126360:82319974	rs6830501,rs3816474,rs223380,rs6841049,rs1458038,rs12640611,rs12640611,rs10516950,rs10516950,rs12512502,rs1975474,rs11935444,rs12506039,rs710835,rs1961461	4:57808917,4:83910712,4:95254730,4:82178937,4:86451003,4:82174508		0.00733888		0.00784699			0.00770419
4:82292376	4:1036545:103999909,4:9945148:84003233,4:9945148:95318346,4:71594175:95318346,4:77014749:82319974,4:82126316:86599024,4:82126360:82319974	rs6830501,rs3816474,rs223380,rs6841049,rs1458038,rs12640611,rs12640611,rs10516950,rs10516950,rs12512502,rs1975474,rs11935444,rs12506039,rs710835,rs1961461	4:57808917,4:83910712,4:95254730,4:82178937,4:86451003,4:82174508		0.00660389		0.00720742			0.00693367
4:82296362	4:1036545:103999909,4:9945148:84003233,4:9945148:95318346,4:71594175:95318346,4:77014749:82319974,4:82126316:86599024,4:82126360:82319974	rs6830501,rs3816474,rs223380,rs6841049,rs1458038,rs12640611,rs12640611,rs10516950,rs10516950,rs12512502,rs1975474,rs11935444,rs12506039,rs710835,rs1961461	4:57808917,4:83910712,4:95254730,4:82178937,4:86451003,4:82174508		0.00559576		0.00614054			0.00590233	0.008977
4:82304359	4:1036545:103999909,4:9945148:84003233,4:9945148:95318346,4:71594175:95318346,4:77014749:82319974,4:82126316:86599024,4:82126360:82319974	rs6830501,rs3816474,rs223380,rs6841049,rs1458038,rs12640611,rs12640611,rs10516950,rs10516950,rs12512502,rs1975474,rs11935444,rs12506039,rs710835,rs1961461	4:57808917,4:83910712,4:95254730,4:82178937,4:86451003,4:82174508		0.0060266		0.00658385			0.00637652
4:83722608	4:1036545:103999909,4:9945148:84003233,4:9945148:95318346,4:71594175:95318346,4:82126316:86599024	rs6830501,rs3816474,rs223380,rs6841049,rs1458038,rs12640611,rs12640611,rs10516950,rs10516950,rs12512502,rs12506039,rs710835	4:57808917,4:83910712,4:95254730,4:86451003	0.000445072	0.00107798	0.00283852	0.00492144	0.00413183	0.00228964	0.00367731	0.003407
4:83724644	4:1036545:103999909,4:9945148:84003233,4:9945148:95318346,4:71594175:95318346,4:82126316:86599024	rs6830501,rs3816474,rs223380,rs6841049,rs1458038,rs12640611,rs12640611,rs10516950,rs10516950,rs12512502,rs12506039,rs710835	4:57808917,4:83910712,4:95254730,4:86451003	0.000895933	0.000892093	0.00226979	0.00263299	0.00271456	0.000895781	0.00163255	0.00288555
4:83724876	4:1036545:103999909,4:9945148:84003233,4:9945148:95318346,4:71594175:95318346,4:82126316:86599024	rs6830501,rs3816474,rs223380,rs6841049,rs1458038,rs12640611,rs12640611,rs10516950,rs10516950,rs12512502,rs12506039,rs710835	4:57808917,4:83910712,4:95254730,4:86451003	0.000490332	0.000502082	0.00127767	0.00149036	0.00154188	0.000494984	0.000903932	0.00162198
4:83725273	4:1036545:103999909,4:9945148:84003233,4:9945148:95318346,4:71594175:95318346,4:82126316:86599024	rs6830501,rs3816474,rs223380,rs6841049,rs1458038,rs12640611,rs12640611,rs10516950,rs10516950,rs12512502,rs12506039,rs710835	4:57808917,4:83910712,4:95254730,4:86451003	0.000584391	0.00137785	0.00307917	0.00651012	0.00539044	0.00299303	0.00493973	0.00447574
4:83731245	4:1036545:103999909,4:9945148:84003233,4:9945148:95318346,4:71594175:95318346,4:82126316:86599024	rs6830501,rs3816474,rs223380,rs6841049,rs1458038,rs12640611,rs12640611,rs10516950,rs10516950,rs12512502,rs12506039,rs710835	4:57808917,4:83910712,4:95254730,4:86451003	0.000326418	0.000321558	0.000686566	0.000991342	0.000981045	0.000311997	0.00059517	0.000944349
4:83737214	4:1036545:103999909,4:9945148:84003233,4:9945148:95318346,4:71594175:95318346,4:82126316:86599024	rs6830501,rs3816474,rs223380,rs6841049,rs1458038,rs12640611,rs12640611,rs10516950,rs10516950,rs12512502,rs12506039,rs710835	4:57808917,4:83910712,4:95254730,4:86451003	0.00100801	0.0026042	0.00854939	0.00929409	0.00869924	0.00472534	0.00873165	0.00993465
4:83740718	4:1036545:103999909,4:9945148:84003233,4:9945148:95318346,4:71594175:95318346,4:82126316:86599024	rs6830501,rs3816474,rs223380,rs6841049,rs1458038,rs12640611,rs12640611,rs10516950,rs10516950,rs12512502,rs12506039,rs710835	4:57808917,4:83910712,4:95254730,4:86451003	0.000352522	0.000382128	0.00105239	0.00129979	0.00112108	0.000338472	0.000645378	0.00124744
4:83740867	4:1036545:103999909,4:9945148:84003233,4:9945148:95318346,4:71594175:95318346,4:82126316:86599024	rs6830501,rs3816474,rs223380,rs6841049,rs1458038,rs12640611,rs12640611,rs10516950,rs10516950,rs12512502,rs12506039,rs710835	4:57808917,4:83910712,4:95254730,4:86451003	0.000391895	0.000367657	0.000989421	0.00125174	0.00108184	0.000325294	0.000623629	0.00119904
4:83742336	4:1036545:103999909,4:9945148:84003233,4:9945148:95318346,4:71594175:95318346,4:82126316:86599024	rs6830501,rs3816474,rs223380,rs6841049,rs1458038,rs12640611,rs12640611,rs10516950,rs10516950,rs12512502,rs12506039,rs710835	4:57808917,4:83910712,4:95254730,4:86451003	0.000497183	0.000448227	0.00121029	0.00152257	0.00132206	0.000399596	0.000759022	0.00146181
4:83742585	4:1036545:103999909,4:9945148:84003233,4:9945148:95318346,4:71594175:95318346,4:82126316:86599024	rs6830501,rs3816474,rs223380,rs6841049,rs1458038,rs12640611,rs12640611,rs10516950,rs10516950,rs12512502,rs12506039,rs710835	4:57808917,4:83910712,4:95254730,4:86451003	0.000504512	0.000528121	0.00126376	0.00178876	0.0015636	0.000473541	0.000895626	0.00154721
4:83746019	4:1036545:103999909,4:9945148:84003233,4:9945148:95318346,4:71594175:95318346,4:82126316:86599024	rs6830501,rs3816474,rs223380,rs6841049,rs1458038,rs12640611,rs12640611,rs10516950,rs10516950,rs12512502,rs12506039,rs710835	4:57808917,4:83910712,4:95254730,4:86451003	0.000438638	0.00040113	0.00112804	0.00136842	0.00118685	0.000357245	0.000684078	0.00130935
4:83750852	4:1036545:103999909,4:9945148:84003233,4:9945148:95318346,4:71594175:95318346,4:82126316:86599024	rs6830501,rs3816474,rs223380,rs6841049,rs1458038,rs12640611,rs12640611,rs10516950,rs10516950,rs12512502,rs12506039,rs710835	4:57808917,4:83910712,4:95254730,4:86451003	0.000644453	0.00154018	0.00554577	0.00605323	0.00540984	0.00298385	0.00534965	0.00621958
4:83754091	4:1036545:103999909,4:9945148:84003233,4:9945148:95318346,4:71594175:95318346,4:82126316:86599024	rs6830501,rs3816474,rs223380,rs6841049,rs1458038,rs12640611,rs12640611,rs10516950,rs10516950,rs12512502,rs12506039,rs710835	4:57808917,4:83910712,4:95254730,4:86451003		0.00845724
4:83754204	4:1036545:103999909,4:9945148:84003233,4:9945148:95318346,4:71594175:95318346,4:82126316:86599024	rs6830501,rs3816474,rs223380,rs6841049,rs1458038,rs12640611,rs12640611,rs10516950,rs10516950,rs12512502,rs12506039,rs710835	4:57808917,4:83910712,4:95254730,4:86451003	0.00150607	0.00350912				0.00723398
4:83754887	4:1036545:103999909,4:9945148:84003233,4:9945148:95318346,4:71594175:95318346,4:82126316:86599024	rs6830501,rs3816474,rs223380,rs6841049,rs1458038,rs12640611,rs12640611,rs10516950,rs10516950,rs12512502,rs12506039,rs710835	4:57808917,4:83910712,4:95254730,4:86451003	0.000648675	0.000604694	0.00151592	0.00205546	0.0018233	0.000528224	0.00101982	0.00172571
4:83754894	4:1036545:103999909,4:9945148:84003233,4:9945148:95318346,4:71594175:95318346,4:82126316:86599024	rs6830501,rs3816474,rs223380,rs6841049,rs1458038,rs12640611,rs12640611,rs10516950,rs10516950,rs12512502,rs12506039,rs710835	4:57808917,4:83910712,4:95254730,4:86451003	0.000641546	0.000606203	0.00151592	0.00205546	0.0018233	0.000529115	0.00101982	0.00172606
4:83756162	4:1036545:103999909,4:9945148:84003233,4:9945148:95318346,4:71594175:95318346,4:82126316:86599024	rs6830501,rs3816474,rs223380,rs6841049,rs1458038,rs12640611,rs12640611,rs10516950,rs10516950,rs12512502,rs12506039,rs710835	4:57808917,4:83910712,4:95254730,4:86451003	0.000646839	0.000600271	0.00147507	0.00206737	0.00182865	0.000539971	0.00103525	0.00176542
4:83756463	4:1036545:103999909,4:9945148:84003233,4:9945148:95318346,4:71594175:95318346,4:82126316:86599024	rs6830501,rs3816474,rs223380,rs6841049,rs1458038,rs12640611,rs12640611,rs10516950,rs10516950,rs12512502,rs12506039,rs710835	4:57808917,4:83910712,4:95254730,4:86451003	0.000645757	0.000601362	0.00147478	0.00206764	0.00182831	0.00054081	0.00103506	0.00176508
4:83756664	4:1036545:103999909,4:9945148:84003233,4:9945148:95318346,4:71594175:95318346,4:82126316:86599024	rs6830501,rs3816474,rs223380,rs6841049,rs1458038,rs12640611,rs12640611,rs10516950,rs10516950,rs12512502,rs12506039,rs710835	4:57808917,4:83910712,4:95254730,4:86451003	0.000645413	0.000599981	0.00147507	0.00206802	0.00182764	0.000539809	0.0010347	0.00176351
4:83756926	4:1036545:103999909,4:9945148:84003233,4:9945148:95318346,4:71594175:95318346,4:82126316:86599024	rs6830501,rs3816474,rs223380,rs6841049,rs1458038,rs12640611,rs12640611,rs10516950,rs10516950,rs12512502,rs12506039,rs710835	4:57808917,4:83910712,4:95254730,4:86451003	0.00157104	0.00367306				0.00749565
4:83758827	4:1036545:103999909,4:9945148:84003233,4:9945148:95318346,4:71594175:95318346,4:82126316:86599024	rs6830501,rs3816474,rs223380,rs6841049,rs1458038,rs12640611,rs12640611,rs10516950,rs10516950,rs12512502,rs12506039,rs710835	4:57808917,4:83910712,4:95254730,4:86451003	0.00164166	0.00385842				0.00783965
4:83759002	4:1036545:103999909,4:9945148:84003233,4:9945148:95318346,4:71594175:95318346,4:82126316:86599024	rs6830501,rs3816474,rs223380,rs6841049,rs1458038,rs12640611,rs12640611,rs10516950,rs10516950,rs12512502,rs12506039,rs710835	4:57808917,4:83910712,4:95254730,4:86451003	0.00157591	0.00369906				0.00748006
4:83762316	4:1036545:103999909,4:9945148:84003233,4:9945148:95318346,4:71594175:95318346,4:82126316:86599024	rs6830501,rs3816474,rs223380,rs6841049,rs1458038,rs12640611,rs12640611,rs10516950,rs10516950,rs12512502,rs12506039,rs710835	4:57808917,4:83910712,4:95254730,4:86451003	0.000721509	0.00173782	0.00642552	0.00670985	0.00589465	0.00330927	0.00628714	0.00674095
4:83763690	4:1036545:103999909,4:9945148:84003233,4:9945148:95318346,4:71594175:95318346,4:82126316:86599024	rs6830501,rs3816474,rs223380,rs6841049,rs1458038,rs12640611,rs12640611,rs10516950,rs10516950,rs12512502,rs12506039,rs710835	4:57808917,4:83910712,4:95254730,4:86451003	0.00162522	0.00375889				0.00759548
4:83767643	4:1036545:103999909,4:9945148:84003233,4:9945148:95318346,4:71594175:95318346,4:82126316:86599024	rs6830501,rs3816474,rs223380,rs6841049,rs1458038,rs12640611,rs12640611,rs10516950,rs10516950,rs12512502,rs12506039,rs710835	4:57808917,4:83910712,4:95254730,4:86451003	0.00152457	0.00361836				0.00714747
4:83768751	4:1036545:103999909,4:9945148:84003233,4:9945148:95318346,4:71594175:95318346,4:82126316:86599024	rs6830501,rs3816474,rs223380,rs6841049,rs1458038,rs12640611,rs12640611,rs10516950,rs10516950,rs12512502,rs12506039,rs710835	4:57808917,4:83910712,4:95254730,4:86451003	0.0015313	0.0036574				0.00715711
4:83772038	4:1036545:103999909,4:9945148:84003233,4:9945148:95318346,4:71594175:95318346,4:82126316:86599024	rs6830501,rs3816474,rs223380,rs6841049,rs1458038,rs12640611,rs12640611,rs10516950,rs10516950,rs12512502,rs12506039,rs710835	4:57808917,4:83910712,4:95254730,4:86451003	0.000546155	0.00056126	0.00129772	0.00192438	0.00166014	0.000485017	0.000970384	0.00162549
4:83773246	4:1036545:103999909,4:9945148:84003233,4:9945148:95318346,4:71594175:95318346,4:82126316:86599024	rs6830501,rs3816474,rs223380,rs6841049,rs1458038,rs12640611,rs12640611,rs10516950,rs10516950,rs12512502,rs12506039,rs710835	4:57808917,4:83910712,4:95254730,4:86451003	0.00147196	0.00349519				0.00685525
4:83777204	4:1036545:103999909,4:9945148:84003233,4:9945148:95318346,4:71594175:95318346,4:82126316:86599024	rs6830501,rs3816474,rs223380,rs6841049,rs1458038,rs12640611,rs12640611,rs10516950,rs10516950,rs12512502,rs12506039,rs710835	4:57808917,4:83910712,4:95254730,4:86451003	0.000428717	0.000395519	0.000950614	0.00142126	0.00120402	0.00034136	0.000709407	0.00115473
4:83777594	4:1036545:103999909,4:9945148:84003233,4:9945148:95318346,4:71594175:95318346,4:82126316:86599024	rs6830501,rs3816474,rs223380,rs6841049,rs1458038,rs12640611,rs12640611,rs10516950,rs10516950,rs12512502,rs12506039,rs710835	4:57808917,4:83910712,4:95254730,4:86451003	0.000755341	0.000767968	0.00163252	0.00225919	0.00203929	0.000528645	0.00120116	0.00195998
4:83777866	4:1036545:103999909,4:9945148:84003233,4:9945148:95318346,4:71594175:95318346,4:82126316:86599024	rs6830501,rs3816474,rs223380,rs6841049,rs1458038,rs12640611,rs12640611,rs10516950,rs10516950,rs12512502,rs12506039,rs710835	4:57808917,4:83910712,4:95254730,4:86451003	0.000536313	0.000494792	0.00121237	0.00175939	0.0014892	0.000429247	0.000883748	0.0014383
4:83780678	4:1036545:103999909,4:9945148:84003233,4:9945148:95318346,4:71594175:95318346,4:82126316:86599024	rs6830501,rs3816474,rs223380,rs6841049,rs1458038,rs12640611,rs12640611,rs10516950,rs10516950,rs12512502,rs12506039,rs710835	4:57808917,4:83910712,4:95254730,4:86451003	0.00159622	0.00385552				0.00754669
4:83783152	4:1036545:103999909,4:9945148:84003233,4:9945148:95318346,4:71594175:95318346,4:82126316:86599024	rs6830501,rs3816474,rs223380,rs6841049,rs1458038,rs12640611,rs12640611,rs10516950,rs10516950,rs12512502,rs12506039,rs710835	4:57808917,4:83910712,4:95254730,4:86451003	0.00089976	0.00223813	0.00808511	0.00836196	0.00727103	0.00423555	0.00785275	0.00836564
4:83785031	4:1036545:103999909,4:9945148:84003233,4:9945148:95318346,4:71594175:95318346,4:82126316:86599024	rs6830501,rs3816474,rs223380,rs6841049,rs1458038,rs12640611,rs12640611,rs10516950,rs10516950,rs12512502,rs12506039,rs710835	4:57808917,4:83910712,4:95254730,4:86451003	0.00171407	0.00419451				0.00808152
4:83787509	4:1036545:103999909,4:9945148:84003233,4:9945148:95318346,4:71594175:95318346,4:82126316:86599024	rs6830501,rs3816474,rs223380,rs6841049,rs1458038,rs12640611,rs12640611,rs10516950,rs10516950,rs12512502,rs12506039,rs710835	4:57808917,4:83910712,4:95254730,4:86451003	0.00180456	0.00442308				0.00863095
4:83787875	4:1036545:103999909,4:9945148:84003233,4:9945148:95318346,4:71594175:95318346,4:82126316:86599024	rs6830501,rs3816474,rs223380,rs6841049,rs1458038,rs12640611,rs12640611,rs10516950,rs10516950,rs12512502,rs12506039,rs710835	4:57808917,4:83910712,4:95254730,4:86451003	0.000810558	0.00201708	0.00728148	0.00750514	0.00659891	0.00383721	0.00709052	0.00756844
4:83788139	4:1036545:103999909,4:9945148:84003233,4:9945148:95318346,4:71594175:95318346,4:82126316:86599024	rs6830501,rs3816474,rs223380,rs6841049,rs1458038,rs12640611,rs12640611,rs10516950,rs10516950,rs12512502,rs12506039,rs710835	4:57808917,4:83910712,4:95254730,4:86451003	0.00213496	0.00530195
4:83789516	4:1036545:103999909,4:9945148:84003233,4:9945148:95318346,4:71594175:95318346,4:82126316:86599024	rs6830501,rs3816474,rs223380,rs6841049,rs1458038,rs12640611,rs12640611,rs10516950,rs10516950,rs12512502,rs12506039,rs710835	4:57808917,4:83910712,4:95254730,4:86451003	0.00210315	0.0052362
4:83790207	4:1036545:103999909,4:9945148:84003233,4:9945148:95318346,4:71594175:95318346,4:82126316:86599024	rs6830501,rs3816474,rs223380,rs6841049,rs1458038,rs12640611,rs12640611,rs10516950,rs10516950,rs12512502,rs12506039,rs710835	4:57808917,4:83910712,4:95254730,4:86451003	0.00186986	0.00460136				0.00895272
4:83790367	4:1036545:103999909,4:9945148:84003233,4:9945148:95318346,4:71594175:95318346,4:82126316:86599024	rs6830501,rs3816474,rs223380,rs6841049,rs1458038,rs12640611,rs12640611,rs10516950,rs10516950,rs12512502,rs12506039,rs710835	4:57808917,4:83910712,4:95254730,4:86451003	0.00404787
4:83791373	4:1036545:103999909,4:9945148:84003233,4:9945148:95318346,4:71594175:95318346,4:82126316:86599024	rs6830501,rs3816474,rs223380,rs6841049,rs1458038,rs12640611,rs12640611,rs10516950,rs10516950,rs12512502,rs12506039,rs710835	4:57808917,4:83910712,4:95254730,4:86451003	0.00250232	0.00624022
4:83791649	4:1036545:103999909,4:9945148:84003233,4:9945148:95318346,4:71594175:95318346,4:82126316:86599024	rs6830501,rs3816474,rs223380,rs6841049,rs1458038,rs12640611,rs12640611,rs10516950,rs10516950,rs12512502,rs12506039,rs710835	4:57808917,4:83910712,4:95254730,4:86451003	0.00377495	0.00952351
4:83791959	4:1036545:103999909,4:9945148:84003233,4:9945148:95318346,4:71594175:95318346,4:82126316:86599024	rs6830501,rs3816474,rs223380,rs6841049,rs1458038,rs12640611,rs12640611,rs10516950,rs10516950,rs12512502,rs12506039,rs710835	4:57808917,4:83910712,4:95254730,4:86451003	0.002217	0.00554143
4:83792498	4:1036545:103999909,4:9945148:84003233,4:9945148:95318346,4:71594175:95318346,4:82126316:86599024	rs6830501,rs3816474,rs223380,rs6841049,rs1458038,rs12640611,rs12640611,rs10516950,rs10516950,rs12512502,rs12506039,rs710835	4:57808917,4:83910712,4:95254730,4:86451003	0.00209741	0.00524766
4:83792555	4:1036545:103999909,4:9945148:84003233,4:9945148:95318346,4:71594175:95318346,4:82126316:86599024	rs6830501,rs3816474,rs223380,rs6841049,rs1458038,rs12640611,rs12640611,rs10516950,rs10516950,rs12512502,rs12506039,rs710835	4:57808917,4:83910712,4:95254730,4:86451003	0.00219447	0.00547356
4:83793243	4:1036545:103999909,4:9945148:84003233,4:9945148:95318346,4:71594175:95318346,4:82126316:86599024	rs6830501,rs3816474,rs223380,rs6841049,rs1458038,rs12640611,rs12640611,rs10516950,rs10516950,rs12512502,rs12506039,rs710835	4:57808917,4:83910712,4:95254730,4:86451003	0.00212027	0.00527457
4:83793493	4:1036545:103999909,4:9945148:84003233,4:9945148:95318346,4:71594175:95318346,4:82126316:86599024	rs6830501,rs3816474,rs223380,rs6841049,rs1458038,rs12640611,rs12640611,rs10516950,rs10516950,rs12512502,rs12506039,rs710835	4:57808917,4:83910712,4:95254730,4:86451003	0.000897567	0.00225173	0.00803843	0.00834361	0.00725343	0.00425823	0.00783401	0.00843786
4:83793671	4:1036545:103999909,4:9945148:84003233,4:9945148:95318346,4:71594175:95318346,4:82126316:86599024	rs6830501,rs3816474,rs223380,rs6841049,rs1458038,rs12640611,rs12640611,rs10516950,rs10516950,rs12512502,rs12506039,rs710835	4:57808917,4:83910712,4:95254730,4:86451003	0.00378255	0.00944889
4:83793921	4:1036545:103999909,4:9945148:84003233,4:9945148:95318346,4:71594175:95318346,4:82126316:86599024	rs6830501,rs3816474,rs223380,rs6841049,rs1458038,rs12640611,rs12640611,rs10516950,rs10516950,rs12512502,rs12506039,rs710835	4:57808917,4:83910712,4:95254730,4:86451003	0.00389403	0.00976107
4:83795806	4:1036545:103999909,4:9945148:84003233,4:9945148:95318346,4:71594175:95318346,4:82126316:86599024	rs6830501,rs3816474,rs223380,rs6841049,rs1458038,rs12640611,rs12640611,rs10516950,rs10516950,rs12512502,rs12506039,rs710835	4:57808917,4:83910712,4:95254730,4:86451003	0.000396693	0.000390511	0.00108692	0.00141067	0.00119926	0.000349558	0.00073444	0.0013131
4:83796078	4:1036545:103999909,4:9945148:84003233,4:9945148:95318346,4:71594175:95318346,4:82126316:86599024	rs6830501,rs3816474,rs223380,rs6841049,rs1458038,rs12640611,rs12640611,rs10516950,rs10516950,rs12512502,rs12506039,rs710835	4:57808917,4:83910712,4:95254730,4:86451003	0.00241591	0.00602147
4:83799592	4:1036545:103999909,4:9945148:84003233,4:9945148:95318346,4:71594175:95318346,4:82126316:86599024	rs6830501,rs3816474,rs223380,rs6841049,rs1458038,rs12640611,rs12640611,rs10516950,rs10516950,rs12512502,rs12506039,rs710835	4:57808917,4:83910712,4:95254730,4:86451003	0.0008282	0.0020554	0.00741013	0.00771002	0.00674133	0.00394642	0.00731473	0.00777799
4:83800183	4:1036545:103999909,4:9945148:84003233,4:9945148:95318346,4:71594175:95318346,4:82126316:86599024	rs6830501,rs3816474,rs223380,rs6841049,rs1458038,rs12640611,rs12640611,rs10516950,rs10516950,rs12512502,rs12506039,rs710835	4:57808917,4:83910712,4:95254730,4:86451003	0.000758649	0.00187865	0.00687489	0.00706123	0.00619631	0.00365293	0.00667101	0.00714015
4:83800428	4:1036545:103999909,4:9945148:84003233,4:9945148:95318346,4:71594175:95318346,4:82126316:86599024	rs6830501,rs3816474,rs223380,rs6841049,rs1458038,rs12640611,rs12640611,rs10516950,rs10516950,rs12512502,rs12506039,rs710835	4:57808917,4:83910712,4:95254730,4:86451003	0.000148465	0.00015842	0.00038896	0.000610334	0.000533728	0.000145004	0.000346798	0.000549649
4:83800817	4:1036545:103999909,4:9945148:84003233,4:9945148:95318346,4:71594175:95318346,4:82126316:86599024	rs6830501,rs3816474,rs223380,rs6841049,rs1458038,rs12640611,rs12640611,rs10516950,rs10516950,rs12512502,rs12506039,rs710835	4:57808917,4:83910712,4:95254730,4:86451003	0.000544836	0.000475793	0.00113422	0.00171714	0.00144516	0.00042886	0.000892047	0.00139375
4:83801206	4:1036545:103999909,4:9945148:84003233,4:9945148:95318346,4:71594175:95318346,4:82126316:86599024	rs6830501,rs3816474,rs223380,rs6841049,rs1458038,rs12640611,rs12640611,rs10516950,rs10516950,rs12512502,rs12506039,rs710835	4:57808917,4:83910712,4:95254730,4:86451003	0.00209279	0.00511432
4:83801323	4:1036545:103999909,4:9945148:84003233,4:9945148:95318346,4:71594175:95318346,4:82126316:86599024	rs6830501,rs3816474,rs223380,rs6841049,rs1458038,rs12640611,rs12640611,rs10516950,rs10516950,rs12512502,rs12506039,rs710835	4:57808917,4:83910712,4:95254730,4:86451003	0.00368982	0.00934703
4:83801428	4:1036545:103999909,4:9945148:84003233,4:9945148:95318346,4:71594175:95318346,4:82126316:86599024	rs6830501,rs3816474,rs223380,rs6841049,rs1458038,rs12640611,rs12640611,rs10516950,rs10516950,rs12512502,rs12506039,rs710835	4:57808917,4:83910712,4:95254730,4:86451003	0.00227345	0.0055923
4:83802613	4:1036545:103999909,4:9945148:84003233,4:9945148:95318346,4:71594175:95318346,4:82126316:86599024	rs6830501,rs3816474,rs223380,rs6841049,rs1458038,rs12640611,rs12640611,rs10516950,rs10516950,rs12512502,rs12506039,rs710835	4:57808917,4:83910712,4:95254730,4:86451003	0.00384507	0.00951649
4:83803313	4:1036545:103999909,4:9945148:84003233,4:9945148:95318346,4:71594175:95318346,4:82126316:86599024	rs6830501,rs3816474,rs223380,rs6841049,rs1458038,rs12640611,rs12640611,rs10516950,rs10516950,rs12512502,rs12506039,rs710835	4:57808917,4:83910712,4:95254730,4:86451003	0.00042205	0.000431115	0.00109266	0.00160539	0.00142841	0.000361873	0.000904377	0.00132631
4:83805386	4:1036545:103999909,4:9945148:84003233,4:9945148:95318346,4:71594175:95318346,4:82126316:86599024	rs6830501,rs3816474,rs223380,rs6841049,rs1458038,rs12640611,rs12640611,rs10516950,rs10516950,rs12512502,rs12506039,rs710835	4:57808917,4:83910712,4:95254730,4:86451003	0.00151985	0.00414268				0.00749087
4:83807801	4:1036545:103999909,4:9945148:84003233,4:9945148:95318346,4:71594175:95318346,4:82126316:86599024	rs6830501,rs3816474,rs223380,rs6841049,rs1458038,rs12640611,rs12640611,rs10516950,rs10516950,rs12512502,rs12506039,rs710835	4:57808917,4:83910712,4:95254730,4:86451003	0.00171728	0.00456924				0.00852528
4:83808854	4:1036545:103999909,4:9945148:84003233,4:9945148:95318346,4:71594175:95318346,4:82126316:86599024	rs6830501,rs3816474,rs223380,rs6841049,rs1458038,rs12640611,rs12640611,rs10516950,rs10516950,rs12512502,rs12506039,rs710835	4:57808917,4:83910712,4:95254730,4:86451003	0.000513115	0.00128163	0.00283276	0.00466771	0.00410798	0.00242455	0.00448737	0.00399253
4:83809009	4:1036545:103999909,4:9945148:84003233,4:9945148:95318346,4:71594175:95318346,4:82126316:86599024	rs6830501,rs3816474,rs223380,rs6841049,rs1458038,rs12640611,rs12640611,rs10516950,rs10516950,rs12512502,rs12506039,rs710835	4:57808917,4:83910712,4:95254730,4:86451003		0.0006799			0.0019326	0.000582071		0.00184183
4:83809104	4:1036545:103999909,4:9945148:84003233,4:9945148:95318346,4:71594175:95318346,4:82126316:86599024	rs6830501,rs3816474,rs223380,rs6841049,rs1458038,rs12640611,rs12640611,rs10516950,rs10516950,rs12512502,rs12506039,rs710835	4:57808917,4:83910712,4:95254730,4:86451003		0.000963035			0.00272173	0.000795224		0.00249995
4:83809380	4:1036545:103999909,4:9945148:84003233,4:9945148:95318346,4:71594175:95318346,4:82126316:86599024	rs6830501,rs3816474,rs223380,rs6841049,rs1458038,rs12640611,rs12640611,rs10516950,rs10516950,rs12512502,rs12506039,rs710835	4:57808917,4:83910712,4:95254730,4:86451003	0.00182709	0.00486889				0.00914987
4:83817816	4:1036545:103999909,4:9945148:84003233,4:9945148:95318346,4:71594175:95318346,4:82126316:86599024	rs6830501,rs3816474,rs223380,rs6841049,rs1458038,rs12640611,rs12640611,rs10516950,rs10516950,rs12512502,rs12506039,rs710835	4:57808917,4:83910712,4:95254730,4:86451003	0.000488909	0.000430677	0.00115685	0.00153799	0.0012729	0.00037807	0.000806156	0.00138573
4:83822457	4:1036545:103999909,4:9945148:84003233,4:9945148:95318346,4:71594175:95318346,4:82126316:86599024	rs6830501,rs3816474,rs223380,rs6841049,rs1458038,rs12640611,rs12640611,rs10516950,rs10516950,rs12512502,rs12506039,rs710835	4:57808917,4:83910712,4:95254730,4:86451003	0.00011879	0.000234296	0.000848105	0.00097379	0.000910447	0.000551737	0.000921904	0.00124521
4:83822959	4:1036545:103999909,4:9945148:84003233,4:9945148:95318346,4:71594175:95318346,4:82126316:86599024	rs6830501,rs3816474,rs223380,rs6841049,rs1458038,rs12640611,rs12640611,rs10516950,rs10516950,rs12512502,rs12506039,rs710835	4:57808917,4:83910712,4:95254730,4:86451003	9.81035e-05	0.000194587	0.00072475	0.000824054	0.00072122	0.000460922	0.000756509	0.00103508
4:83824094	4:1036545:103999909,4:9945148:84003233,4:9945148:95318346,4:71594175:95318346,4:82126316:86599024	rs6830501,rs3816474,rs223380,rs6841049,rs1458038,rs12640611,rs12640611,rs10516950,rs10516950,rs12512502,rs12506039,rs710835	4:57808917,4:83910712,4:95254730,4:86451003	9.70314e-05	0.000192764	0.00073315	0.000811781	0.000722801	0.000457882	0.000743945	0.00102352
4:83824141	4:1036545:103999909,4:9945148:84003233,4:9945148:95318346,4:71594175:95318346,4:82126316:86599024	rs6830501,rs3816474,rs223380,rs6841049,rs1458038,rs12640611,rs12640611,rs10516950,rs10516950,rs12512502,rs12506039,rs710835	4:57808917,4:83910712,4:95254730,4:86451003	9.69942e-05	0.00019269	0.00072809	0.00080876	0.000717096	0.000457342	0.000745123	0.00102184
4:83825040	4:1036545:103999909,4:9945148:84003233,4:9945148:95318346,4:71594175:95318346,4:82126316:86599024	rs6830501,rs3816474,rs223380,rs6841049,rs1458038,rs12640611,rs12640611,rs10516950,rs10516950,rs12512502,rs12506039,rs710835	4:57808917,4:83910712,4:95254730,4:86451003	0.000100532	0.000198581	0.000743059	0.000835982	0.000736551	0.000471497	0.000772743	0.00105616
4:83825823	4:1036545:103999909,4:9945148:84003233,4:9945148:95318346,4:71594175:95318346,4:82126316:86599024	rs6830501,rs3816474,rs223380,rs6841049,rs1458038,rs12640611,rs12640611,rs10516950,rs10516950,rs12512502,rs12506039,rs710835	4:57808917,4:83910712,4:95254730,4:86451003	9.96299e-05	0.000197098	0.000736213	0.000826778	0.000730255	0.000469674	0.000766162	0.00104784
4:83827822	4:1036545:103999909,4:9945148:84003233,4:9945148:95318346,4:71594175:95318346,4:82126316:86599024	rs6830501,rs3816474,rs223380,rs6841049,rs1458038,rs12640611,rs12640611,rs10516950,rs10516950,rs12512502,rs12506039,rs710835	4:57808917,4:83910712,4:95254730,4:86451003	7.57636e-06	1.35611e-05	3.54938e-05	6.80992e-05	5.68158e-05	1.83894e-05	2.87037e-05	4.42304e-05
4:83828023	4:1036545:103999909,4:9945148:84003233,4:9945148:95318346,4:71594175:95318346,4:82126316:86599024	rs6830501,rs3816474,rs223380,rs6841049,rs1458038,rs12640611,rs12640611,rs10516950,rs10516950,rs12512502,rs12506039,rs710835	4:57808917,4:83910712,4:95254730,4:86451003	8.11184e-06	1.44146e-05	4.04636e-05	7.2682e-05	6.06046e-05	1.95305e-05	3.04064e-05	6.28378e-05
4:83828194	4:1036545:103999909,4:9945148:84003233,4:9945148:95318346,4:71594175:95318346,4:82126316:86599024	rs6830501,rs3816474,rs223380,rs6841049,rs1458038,rs12640611,rs12640611,rs10516950,rs10516950,rs12512502,rs12506039,rs710835	4:57808917,4:83910712,4:95254730,4:86451003	7.12563e-06	1.34835e-05	3.42144e-05	6.45451e-05	5.22837e-05	1.90467e-05	2.44275e-05	3.89281e-05
4:83830646	4:1036545:103999909,4:9945148:84003233,4:9945148:95318346,4:71594175:95318346,4:82126316:86599024	rs6830501,rs3816474,rs223380,rs6841049,rs1458038,rs12640611,rs12640611,rs10516950,rs10516950,rs12512502,rs12506039,rs710835	4:57808917,4:83910712,4:95254730,4:86451003	0.000104689	0.000206559	0.000776447	0.000868688	0.00077583	0.000493098	0.000793138	0.00109784
4:83832811	4:1036545:103999909,4:9945148:84003233,4:9945148:95318346,4:71594175:95318346,4:82126316:86599024	rs6830501,rs3816474,rs223380,rs6841049,rs1458038,rs12640611,rs12640611,rs10516950,rs10516950,rs12512502,rs12506039,rs710835	4:57808917,4:83910712,4:95254730,4:86451003	5.2476e-06	9.04311e-06	2.3733e-05	4.59043e-05	3.84071e-05	1.26015e-05	1.93485e-05	2.91317e-05
4:83832892	4:1036545:103999909,4:9945148:84003233,4:9945148:95318346,4:71594175:95318346,4:82126316:86599024	rs6830501,rs3816474,rs223380,rs6841049,rs1458038,rs12640611,rs12640611,rs10516950,rs10516950,rs12512502,rs12506039,rs710835	4:57808917,4:83910712,4:95254730,4:86451003	0.000106332	0.000209818	0.000529921	0.000869125	0.000794438	0.000499397	0.000803207	0.000980166
4:83833473	4:1036545:103999909,4:9945148:84003233,4:9945148:95318346,4:71594175:95318346,4:82126316:86599024	rs6830501,rs3816474,rs223380,rs6841049,rs1458038,rs12640611,rs12640611,rs10516950,rs10516950,rs12512502,rs12506039,rs710835	4:57808917,4:83910712,4:95254730,4:86451003	5.04727e-06	8.56855e-06	2.24674e-05	4.34082e-05	3.59274e-05	1.18078e-05	1.84259e-05	3.05647e-05
4:83833776	4:1036545:103999909,4:9945148:84003233,4:9945148:95318346,4:71594175:95318346,4:82126316:86599024	rs6830501,rs3816474,rs223380,rs6841049,rs1458038,rs12640611,rs12640611,rs10516950,rs10516950,rs12512502,rs12506039,rs710835	4:57808917,4:83910712,4:95254730,4:86451003	0.000119278	0.000235101	0.0004732	0.000954547	0.000916984	0.000549751	0.000914724	0.00111086
4:83833863	4:1036545:103999909,4:9945148:84003233,4:9945148:95318346,4:71594175:95318346,4:82126316:86599024	rs6830501,rs3816474,rs223380,rs6841049,rs1458038,rs12640611,rs12640611,rs10516950,rs10516950,rs12512502,rs12506039,rs710835	4:57808917,4:83910712,4:95254730,4:86451003	1.82658e-05	3.4037e-05	8.53581e-05	0.00015844	0.000131814	4.43558e-05	5.85902e-05	9.42756e-05
4:83835048	4:1036545:103999909,4:9945148:84003233,4:9945148:95318346,4:71594175:95318346,4:82126316:86599024	rs6830501,rs3816474,rs223380,rs6841049,rs1458038,rs12640611,rs12640611,rs10516950,rs10516950,rs12512502,rs12506039,rs710835	4:57808917,4:83910712,4:95254730,4:86451003	8.40552e-06	1.52757e-05	3.92802e-05	7.32746e-05	5.88989e-05	2.12037e-05	2.8349e-05	4.41099e-05
4:83836249	4:1036545:103999909,4:9945148:84003233,4:9945148:95318346,4:71594175:95318346,4:82126316:86599024	rs6830501,rs3816474,rs223380,rs6841049,rs1458038,rs12640611,rs12640611,rs10516950,rs10516950,rs12512502,rs12506039,rs710835	4:57808917,4:83910712,4:95254730,4:86451003	0.000118831	0.000234363	0.000837827	0.000949302	0.000934062	0.00053704	0.000891656	0.00124306
4:83838262	4:1036545:103999909,4:9945148:84003233,4:9945148:95318346,4:71594175:95318346,4:82126316:86599024	rs6830501,rs3816474,rs223380,rs6841049,rs1458038,rs12640611,rs12640611,rs10516950,rs10516950,rs12512502,rs12506039,rs710835	4:57808917,4:83910712,4:95254730,4:86451003	2.2737e-05	4.00676e-05	0.000105865	0.000187024	0.000154865	5.28042e-05	7.02162e-05	0.000154591
4:83840481	4:1036545:103999909,4:9945148:84003233,4:9945148:95318346,4:71594175:95318346,4:82126316:86599024	rs6830501,rs3816474,rs223380,rs6841049,rs1458038,rs12640611,rs12640611,rs10516950,rs10516950,rs12512502,rs12506039,rs710835	4:57808917,4:83910712,4:95254730,4:86451003	6.76861e-06	1.12032e-05	3.04245e-05	5.7415e-05	4.79491e-05	1.57572e-05	2.51328e-05	3.73363e-05
4:83840906	4:1036545:103999909,4:9945148:84003233,4:9945148:95318346,4:71594175:95318346,4:82126316:86599024	rs6830501,rs3816474,rs223380,rs6841049,rs1458038,rs12640611,rs12640611,rs10516950,rs10516950,rs12512502,rs12506039,rs710835	4:57808917,4:83910712,4:95254730,4:86451003	5.93608e-06	9.35967e-06	2.61419e-05	4.88512e-05	4.10975e-05	1.73352e-05	2.15912e-05	3.53266e-05
4:83841718	4:1036545:103999909,4:9945148:84003233,4:9945148:95318346,4:71594175:95318346,4:82126316:86599024	rs6830501,rs3816474,rs223380,rs6841049,rs1458038,rs12640611,rs12640611,rs10516950,rs10516950,rs12512502,rs12506039,rs710835	4:57808917,4:83910712,4:95254730,4:86451003	9.28137e-05	0.00018442	0.000372483	0.000754155	0.000688266	0.000435093	0.000701911	0.000867419
4:83842705	4:1036545:103999909,4:9945148:84003233,4:9945148:95318346,4:71594175:95318346,4:82126316:86599024	rs6830501,rs3816474,rs223380,rs6841049,rs1458038,rs12640611,rs12640611,rs10516950,rs10516950,rs12512502,rs12506039,rs710835	4:57808917,4:83910712,4:95254730,4:86451003	7.22135e-06	1.22126e-05	3.27118e-05	6.28419e-05	5.2524e-05	1.71418e-05	2.74149e-05	4.18986e-05
4:83843309	4:1036545:103999909,4:9945148:84003233,4:9945148:95318346,4:71594175:95318346,4:82126316:86599024	rs6830501,rs3816474,rs223380,rs6841049,rs1458038,rs12640611,rs12640611,rs10516950,rs10516950,rs12512502,rs12506039,rs710835	4:57808917,4:83910712,4:95254730,4:86451003	8.87275e-05	0.000176336	0.000652519	0.000726033	0.00065644	0.000413894	0.000674039	0.000927851
4:83844523	4:1036545:103999909,4:9945148:84003233,4:9945148:95318346,4:71594175:95318346,4:82126316:86599024	rs6830501,rs3816474,rs223380,rs6841049,rs1458038,rs12640611,rs12640611,rs10516950,rs10516950,rs12512502,rs12506039,rs710835	4:57808917,4:83910712,4:95254730,4:86451003	9.5567e-05	0.000189867	0.000696333	0.000781052	0.000715655	0.000445769	0.000728139	0.00100118
4:83848388	4:1036545:103999909,4:9945148:84003233,4:9945148:95318346,4:71594175:95318346,4:82126316:86599024	rs6830501,rs3816474,rs223380,rs6841049,rs1458038,rs12640611,rs12640611,rs10516950,rs10516950,rs12512502,rs12506039,rs710835	4:57808917,4:83910712,4:95254730,4:86451003	8.62785e-05	0.000171491	0.000417113	0.000709349	0.000660299	0.000417215	0.000647797	0.000803932
4:83849057	4:1036545:103999909,4:9945148:84003233,4:9945148:95318346,4:71594175:95318346,4:82126316:86599024	rs6830501,rs3816474,rs223380,rs6841049,rs1458038,rs12640611,rs12640611,rs10516950,rs10516950,rs12512502,rs12506039,rs710835	4:57808917,4:83910712,4:95254730,4:86451003	8.59713e-05	0.000170883	0.000637643	0.000698606	0.000650183	0.000412302	0.00065001	0.000905446
4:83850181	4:1036545:103999909,4:9945148:84003233,4:9945148:95318346,4:71594175:95318346,4:82126316:86599024	rs6830501,rs3816474,rs223380,rs6841049,rs1458038,rs12640611,rs12640611,rs10516950,rs10516950,rs12512502,rs12506039,rs710835	4:57808917,4:83910712,4:95254730,4:86451003	7.25599e-05	0.000145508	0.000553336	0.000598955	0.000553411	0.000347999	0.000548296	0.00076749
4:83850932	4:1036545:103999909,4:9945148:84003233,4:9945148:95318346,4:71594175:95318346,4:82126316:86599024	rs6830501,rs3816474,rs223380,rs6841049,rs1458038,rs12640611,rs12640611,rs10516950,rs10516950,rs12512502,rs12506039,rs710835	4:57808917,4:83910712,4:95254730,4:86451003	1.40794e-05	2.62529e-05	6.65619e-05	0.000119759	9.95015e-05	3.54113e-05	4.56417e-05	7.03059e-05
4:83850948	4:1036545:103999909,4:9945148:84003233,4:9945148:95318346,4:71594175:95318346,4:82126316:86599024	rs6830501,rs3816474,rs223380,rs6841049,rs1458038,rs12640611,rs12640611,rs10516950,rs10516950,rs12512502,rs12506039,rs710835	4:57808917,4:83910712,4:95254730,4:86451003	1.55156e-05	2.87241e-05	7.30327e-05	0.000132877	0.000109837	3.85553e-05	5.01856e-05	7.7304e-05
4:83852769	4:1036545:103999909,4:9945148:84003233,4:9945148:95318346,4:71594175:95318346,4:82126316:86599024	rs6830501,rs3816474,rs223380,rs6841049,rs1458038,rs12640611,rs12640611,rs10516950,rs10516950,rs12512502,rs12506039,rs710835	4:57808917,4:83910712,4:95254730,4:86451003	1.25641e-05	2.24879e-05	5.74015e-05	0.000106579	8.79376e-05	3.14269e-05	4.19042e-05	6.35894e-05
4:83853396	4:1036545:103999909,4:9945148:84003233,4:9945148:95318346,4:71594175:95318346,4:82126316:86599024	rs6830501,rs3816474,rs223380,rs6841049,rs1458038,rs12640611,rs12640611,rs10516950,rs10516950,rs12512502,rs12506039,rs710835	4:57808917,4:83910712,4:95254730,4:86451003	0.000181184	0.000353135	0.0013601	0.0015343	0.00140329	0.000959512	0.00134856	0.00191096
4:83853764	4:1036545:103999909,4:9945148:84003233,4:9945148:95318346,4:71594175:95318346,4:82126316:86599024	rs6830501,rs3816474,rs223380,rs6841049,rs1458038,rs12640611,rs12640611,rs10516950,rs10516950,rs12512502,rs12506039,rs710835	4:57808917,4:83910712,4:95254730,4:86451003	1.59483e-05	2.83719e-05	7.36448e-05	0.000134598	0.000111246	3.90243e-05	5.2136e-05	8.08661e-05
4:83853892	4:1036545:103999909,4:9945148:84003233,4:9945148:95318346,4:71594175:95318346,4:82126316:86599024	rs6830501,rs3816474,rs223380,rs6841049,rs1458038,rs12640611,rs12640611,rs10516950,rs10516950,rs12512502,rs12506039,rs710835	4:57808917,4:83910712,4:95254730,4:86451003	7.23301e-05	0.000145053	0.000533998	0.000592484	0.000544583	0.000344768	0.000546664	0.000765592
4:83855544	4:1036545:103999909,4:9945148:84003233,4:9945148:95318346,4:71594175:95318346,4:82126316:86599024	rs6830501,rs3816474,rs223380,rs6841049,rs1458038,rs12640611,rs12640611,rs10516950,rs10516950,rs12512502,rs12506039,rs710835	4:57808917,4:83910712,4:95254730,4:86451003	1.34296e-05	2.35941e-05	6.01562e-05	0.000112205	9.34827e-05	3.30757e-05	4.37525e-05	6.8494e-05
4:83856661	4:1036545:103999909,4:9945148:84003233,4:9945148:95318346,4:71594175:95318346,4:82126316:86599024	rs6830501,rs3816474,rs223380,rs6841049,rs1458038,rs12640611,rs12640611,rs10516950,rs10516950,rs12512502,rs12506039,rs710835	4:57808917,4:83910712,4:95254730,4:86451003	7.43646e-06	1.2659e-05	3.38044e-05	6.50284e-05	5.47916e-05	1.83796e-05	2.82393e-05	4.18871e-05
4:83857108	4:1036545:103999909,4:9945148:84003233,4:9945148:95318346,4:71594175:95318346,4:82126316:86599024	rs6830501,rs3816474,rs223380,rs6841049,rs1458038,rs12640611,rs12640611,rs10516950,rs10516950,rs12512502,rs12506039,rs710835	4:57808917,4:83910712,4:95254730,4:86451003	1.47652e-05	2.46741e-05	6.65596e-05	0.000125174	0.000105573	3.57258e-05	5.405e-05	7.78136e-05
4:83858843	4:1036545:103999909,4:9945148:84003233,4:9945148:95318346,4:71594175:95318346,4:82126316:86599024	rs6830501,rs3816474,rs223380,rs6841049,rs1458038,rs12640611,rs12640611,rs10516950,rs10516950,rs12512502,rs12506039,rs710835	4:57808917,4:83910712,4:95254730,4:86451003	8.07535e-05	0.000161426	0.000599481	0.000657588	0.000610834	0.000389071	0.000611408	0.000853745
4:83859040	4:1036545:103999909,4:9945148:84003233,4:9945148:95318346,4:71594175:95318346,4:82126316:86599024	rs6830501,rs3816474,rs223380,rs6841049,rs1458038,rs12640611,rs12640611,rs10516950,rs10516950,rs12512502,rs12506039,rs710835	4:57808917,4:83910712,4:95254730,4:86451003	4.48925e-06	7.57888e-06	2.05027e-05	3.87327e-05	3.23631e-05	1.1119e-05	1.7304e-05	2.46427e-05
4:83860527	4:1036545:103999909,4:9945148:84003233,4:9945148:95318346,4:71594175:95318346,4:82126316:86599024	rs6830501,rs3816474,rs223380,rs6841049,rs1458038,rs12640611,rs12640611,rs10516950,rs10516950,rs12512502,rs12506039,rs710835	4:57808917,4:83910712,4:95254730,4:86451003	4.22003e-06	7.14399e-06	1.92219e-05	3.61962e-05	3.01636e-05	1.04449e-05	1.6031e-05	2.3059e-05
4:83861564	4:1036545:103999909,4:9945148:84003233,4:9945148:95318346,4:71594175:95318346,4:82126316:86599024	rs6830501,rs3816474,rs223380,rs6841049,rs1458038,rs12640611,rs12640611,rs10516950,rs10516950,rs12512502,rs12506039,rs710835	4:57808917,4:83910712,4:95254730,4:86451003	1.77943e-05	3.18481e-05	8.02507e-05	0.000149551	0.000123759	4.44467e-05	5.85129e-05	9.152e-05
4:83862479	4:1036545:103999909,4:9945148:84003233,4:9945148:95318346,4:71594175:95318346,4:82126316:86599024	rs6830501,rs3816474,rs223380,rs6841049,rs1458038,rs12640611,rs12640611,rs10516950,rs10516950,rs12512502,rs12506039,rs710835	4:57808917,4:83910712,4:95254730,4:86451003	8.3825e-05	0.000166637	0.000474505	0.000676159	0.00063249	0.000403927	0.000631855	0.000850427
4:83863820	4:1036545:103999909,4:9945148:84003233,4:9945148:95318346,4:71594175:95318346,4:82126316:86599024	rs6830501,rs3816474,rs223380,rs6841049,rs1458038,rs12640611,rs12640611,rs10516950,rs10516950,rs12512502,rs12506039,rs710835	4:57808917,4:83910712,4:95254730,4:86451003	5.12419e-06	8.77037e-06	2.24919e-05	4.39455e-05	3.65662e-05	1.24905e-05	1.95488e-05	3.63429e-05
4:83864227	4:1036545:103999909,4:9945148:84003233,4:9945148:95318346,4:71594175:95318346,4:82126316:86599024	rs6830501,rs3816474,rs223380,rs6841049,rs1458038,rs12640611,rs12640611,rs10516950,rs10516950,rs12512502,rs12506039,rs710835	4:57808917,4:83910712,4:95254730,4:86451003	4.17199e-06	7.20539e-06	1.91886e-05	3.62462e-05	3.02032e-05	1.04619e-05	1.61977e-05	2.29562e-05
4:83864917	4:1036545:103999909,4:9945148:84003233,4:9945148:95318346,4:71594175:95318346,4:82126316:86599024	rs6830501,rs3816474,rs223380,rs6841049,rs1458038,rs12640611,rs12640611,rs10516950,rs10516950,rs12512502,rs12506039,rs710835	4:57808917,4:83910712,4:95254730,4:86451003	8.41424e-05	0.000167265	0.000607477	0.000674077	0.000650406	0.000397065	0.000639725	0.000882001
4:83866163	4:1036545:103999909,4:9945148:84003233,4:9945148:95318346,4:71594175:95318346,4:82126316:86599024	rs6830501,rs3816474,rs223380,rs6841049,rs1458038,rs12640611,rs12640611,rs10516950,rs10516950,rs12512502,rs12506039,rs710835	4:57808917,4:83910712,4:95254730,4:86451003	2.69579e-05	4.85459e-05	0.000124677	0.000225443	0.000186311	6.63523e-05	8.61035e-05	0.000140153
4:83872263	4:1036545:103999909,4:9945148:84003233,4:9945148:95318346,4:71594175:95318346,4:82126316:86599024	rs6830501,rs3816474,rs223380,rs6841049,rs1458038,rs12640611,rs12640611,rs10516950,rs10516950,rs12512502,rs12506039,rs710835	4:57808917,4:83910712,4:95254730,4:86451003	1.52801e-05	2.76335e-05	6.9944e-05	0.000127689	0.000106126	3.75997e-05	5.08214e-05	7.68568e-05
4:83872675	4:1036545:103999909,4:9945148:84003233,4:9945148:95318346,4:71594175:95318346,4:82126316:86599024	rs6830501,rs3816474,rs223380,rs6841049,rs1458038,rs12640611,rs12640611,rs10516950,rs10516950,rs12512502,rs12506039,rs710835	4:57808917,4:83910712,4:95254730,4:86451003	7.26094e-05	9.16252e-05	0.00019776	0.000270368	0.00019547	0.000137424	8.09407e-05	0.000114357
4:83872731	4:1036545:103999909,4:9945148:84003233,4:9945148:95318346,4:71594175:95318346,4:82126316:86599024	rs6830501,rs3816474,rs223380,rs6841049,rs1458038,rs12640611,rs12640611,rs10516950,rs10516950,rs12512502,rs12506039,rs710835	4:57808917,4:83910712,4:95254730,4:86451003	8.28633e-05	0.000164891	0.000333708	0.000675657	0.000627645	0.000397469	0.000626433	0.000780917
4:83873373	4:1036545:103999909,4:9945148:84003233,4:9945148:95318346,4:71594175:95318346,4:82126316:86599024	rs6830501,rs3816474,rs223380,rs6841049,rs1458038,rs12640611,rs12640611,rs10516950,rs10516950,rs12512502,rs12506039,rs710835	4:57808917,4:83910712,4:95254730,4:86451003	0.00018385	0.000344138	0.000878604	0.00133509	0.00146305	0.000926602	0.00125462	0.00164159
4:83874299	4:1036545:103999909,4:9945148:84003233,4:9945148:95318346,4:71594175:95318346,4:82126316:86599024	rs6830501,rs3816474,rs223380,rs6841049,rs1458038,rs12640611,rs12640611,rs10516950,rs10516950,rs12512502,rs12506039,rs710835	4:57808917,4:83910712,4:95254730,4:86451003	7.4345e-06	1.39694e-05	3.52894e-05	6.45937e-05	5.29676e-05	2.00402e-05	2.65458e-05	4.02653e-05
4:83875089	4:1036545:103999909,4:9945148:84003233,4:9945148:95318346,4:71594175:95318346,4:82126316:86599024	rs6830501,rs3816474,rs223380,rs6841049,rs1458038,rs12640611,rs12640611,rs10516950,rs10516950,rs12512502,rs12506039,rs710835	4:57808917,4:83910712,4:95254730,4:86451003	9.71797e-05	0.000193057	0.000720117	0.0007868	0.000740638	0.000458367	0.000735791	0.00102793
4:83876241	4:1036545:103999909,4:9945148:84003233,4:9945148:95318346,4:71594175:95318346,4:82126316:86599024	rs6830501,rs3816474,rs223380,rs6841049,rs1458038,rs12640611,rs12640611,rs10516950,rs10516950,rs12512502,rs12506039,rs710835	4:57808917,4:83910712,4:95254730,4:86451003	6.17479e-06	1.14765e-05	2.91223e-05	5.34889e-05	4.42303e-05	1.67739e-05	2.24145e-05	3.27912e-05
4:83878705	4:1036545:103999909,4:9945148:84003233,4:9945148:95318346,4:71594175:95318346,4:82126316:86599024	rs6830501,rs3816474,rs223380,rs6841049,rs1458038,rs12640611,rs12640611,rs10516950,rs10516950,rs12512502,rs12506039,rs710835	4:57808917,4:83910712,4:95254730,4:86451003	7.26158e-06	1.28645e-05	3.48526e-05	6.03719e-05	4.97584e-05	1.88418e-05	2.50704e-05	5.15865e-05
4:83879177	4:1036545:103999909,4:9945148:84003233,4:9945148:95318346,4:71594175:95318346,4:82126316:86599024	rs6830501,rs3816474,rs223380,rs6841049,rs1458038,rs12640611,rs12640611,rs10516950,rs10516950,rs12512502,rs12506039,rs710835	4:57808917,4:83910712,4:95254730,4:86451003	1.3673e-05	2.45183e-05	7.0186e-05	0.000112462	9.34304e-05	3.38719e-05	4.55821e-05	9.51903e-05
4:83880083	4:1036545:103999909,4:9945148:84003233,4:9945148:95318346,4:71594175:95318346,4:82126316:86599024	rs6830501,rs3816474,rs223380,rs6841049,rs1458038,rs12640611,rs12640611,rs10516950,rs10516950,rs12512502,rs12506039,rs710835	4:57808917,4:83910712,4:95254730,4:86451003	7.80833e-06	1.43877e-05	3.64753e-05	6.72788e-05	5.63547e-05	2.13144e-05	2.87187e-05	4.15286e-05
4:83880278	4:1036545:103999909,4:9945148:84003233,4:9945148:95318346,4:71594175:95318346,4:82126316:86599024	rs6830501,rs3816474,rs223380,rs6841049,rs1458038,rs12640611,rs12640611,rs10516950,rs10516950,rs12512502,rs12506039,rs710835	4:57808917,4:83910712,4:95254730,4:86451003	1.36118e-05	2.42826e-05	6.93484e-05	0.000112141	9.40975e-05	3.4046e-05	4.64387e-05	9.48915e-05
4:83880365	4:1036545:103999909,4:9945148:84003233,4:9945148:95318346,4:71594175:95318346,4:82126316:86599024	rs6830501,rs3816474,rs223380,rs6841049,rs1458038,rs12640611,rs12640611,rs10516950,rs10516950,rs12512502,rs12506039,rs710835	4:57808917,4:83910712,4:95254730,4:86451003	0.000120367	0.000236896	0.000585549	0.000950415	0.000921565	0.000571132	0.000912973	0.00112603
4:83882732	4:1036545:103999909,4:9945148:84003233,4:9945148:95318346,4:71594175:95318346,4:82126316:86599024	rs6830501,rs3816474,rs223380,rs6841049,rs1458038,rs12640611,rs12640611,rs10516950,rs10516950,rs12512502,rs12506039,rs710835	4:57808917,4:83910712,4:95254730,4:86451003	1.62217e-05	2.94423e-05	7.30609e-05	0.000134441	0.000113195	4.03559e-05	5.68317e-05	7.49928e-05
4:83882833	4:1036545:103999909,4:9945148:84003233,4:9945148:95318346,4:71594175:95318346,4:82126316:86599024	rs6830501,rs3816474,rs223380,rs6841049,rs1458038,rs12640611,rs12640611,rs10516950,rs10516950,rs12512502,rs12506039,rs710835	4:57808917,4:83910712,4:95254730,4:86451003	6.18738e-06	1.13442e-05	2.89384e-05	5.32491e-05	4.43839e-05	1.68598e-05	2.29746e-05	3.21818e-05
4:83883131	4:1036545:103999909,4:9945148:84003233,4:9945148:95318346,4:71594175:95318346,4:82126316:86599024	rs6830501,rs3816474,rs223380,rs6841049,rs1458038,rs12640611,rs12640611,rs10516950,rs10516950,rs12512502,rs12506039,rs710835	4:57808917,4:83910712,4:95254730,4:86451003		2.80707e-05			0.000112442	3.65043e-05		8.59864e-05
4:83883273	4:1036545:103999909,4:9945148:84003233,4:9945148:95318346,4:71594175:95318346,4:82126316:86599024	rs6830501,rs3816474,rs223380,rs6841049,rs1458038,rs12640611,rs12640611,rs10516950,rs10516950,rs12512502,rs12506039,rs710835	4:57808917,4:83910712,4:95254730,4:86451003	6.38428e-06	1.13907e-05	2.89409e-05	5.32629e-05	4.45097e-05	1.69038e-05	2.30363e-05	3.253e-05
4:83885548	4:1036545:103999909,4:9945148:84003233,4:9945148:95318346,4:71594175:95318346,4:82126316:86599024	rs6830501,rs3816474,rs223380,rs6841049,rs1458038,rs12640611,rs12640611,rs10516950,rs10516950,rs12512502,rs12506039,rs710835	4:57808917,4:83910712,4:95254730,4:86451003	1.28178e-05	2.28433e-05	6.56058e-05	0.000105773	8.88388e-05	3.20325e-05	4.41026e-05	8.91098e-05
4:83885661	4:1036545:103999909,4:9945148:84003233,4:9945148:95318346,4:71594175:95318346,4:82126316:86599024	rs6830501,rs3816474,rs223380,rs6841049,rs1458038,rs12640611,rs12640611,rs10516950,rs10516950,rs12512502,rs12506039,rs710835	4:57808917,4:83910712,4:95254730,4:86451003	1.51518e-05	2.72789e-05	6.90979e-05	0.000126198	0.000106047	3.81295e-05	5.20845e-05	7.51959e-05
4:83885954	4:1036545:103999909,4:9945148:84003233,4:9945148:95318346,4:71594175:95318346,4:82126316:86599024	rs6830501,rs3816474,rs223380,rs6841049,rs1458038,rs12640611,rs12640611,rs10516950,rs10516950,rs12512502,rs12506039,rs710835	4:57808917,4:83910712,4:95254730,4:86451003	6.06768e-06	1.07876e-05	2.73992e-05	5.03962e-05	4.17526e-05	1.59633e-05	2.15999e-05	3.0439e-05
4:83886079	4:1036545:103999909,4:9945148:84003233,4:9945148:95318346,4:71594175:95318346,4:82126316:86599024	rs6830501,rs3816474,rs223380,rs6841049,rs1458038,rs12640611,rs12640611,rs10516950,rs10516950,rs12512502,rs12506039,rs710835	4:57808917,4:83910712,4:95254730,4:86451003	1.51804e-05	2.65128e-05	6.99435e-05	0.000124469	0.000105738	5.07397e-05	5.18871e-05	7.46695e-05
4:83886422	4:1036545:103999909,4:9945148:84003233,4:9945148:95318346,4:71594175:95318346,4:82126316:86599024	rs6830501,rs3816474,rs223380,rs6841049,rs1458038,rs12640611,rs12640611,rs10516950,rs10516950,rs12512502,rs12506039,rs710835	4:57808917,4:83910712,4:95254730,4:86451003	0.000235759	0.000432327	0.00172609	0.0016469	0.00185513	0.00116963	0.00158546	0.00221533
4:83887991	4:1036545:103999909,4:9945148:84003233,4:9945148:95318346,4:71594175:95318346,4:82126316:86599024	rs6830501,rs3816474,rs223380,rs6841049,rs1458038,rs12640611,rs12640611,rs10516950,rs10516950,rs12512502,rs12506039,rs710835	4:57808917,4:83910712,4:95254730,4:86451003	6.03497e-06	1.07147e-05	2.74396e-05	5.02394e-05	4.16432e-05	1.60109e-05	2.1575e-05	3.03217e-05
4:83888902	4:1036545:103999909,4:9945148:84003233,4:9945148:95318346,4:71594175:95318346,4:82126316:86599024	rs6830501,rs3816474,rs223380,rs6841049,rs1458038,rs12640611,rs12640611,rs10516950,rs10516950,rs12512502,rs12506039,rs710835	4:57808917,4:83910712,4:95254730,4:86451003	0.000105895	0.000208951	0.000792631	0.000843925	0.000801042	0.000505184	0.000801818	0.00110543
4:83889161	4:1036545:103999909,4:9945148:84003233,4:9945148:95318346,4:71594175:95318346,4:82126316:86599024	rs6830501,rs3816474,rs223380,rs6841049,rs1458038,rs12640611,rs12640611,rs10516950,rs10516950,rs12512502,rs12506039,rs710835	4:57808917,4:83910712,4:95254730,4:86451003	1.15256e-05	2.03311e-05	5.19007e-05	9.39222e-05	7.86914e-05	2.89462e-05	3.90585e-05	5.61924e-05
4:83889449	4:1036545:103999909,4:9945148:84003233,4:9945148:95318346,4:71594175:95318346,4:82126316:86599024	rs6830501,rs3816474,rs223380,rs6841049,rs1458038,rs12640611,rs12640611,rs10516950,rs10516950,rs12512502,rs12506039,rs710835	4:57808917,4:83910712,4:95254730,4:86451003	1.146e-05	2.02627e-05	5.189e-05	9.31613e-05	7.79389e-05	2.87759e-05	3.91817e-05	5.5329e-05
4:83889847	4:1036545:103999909,4:9945148:84003233,4:9945148:95318346,4:71594175:95318346,4:82126316:86599024	rs6830501,rs3816474,rs223380,rs6841049,rs1458038,rs12640611,rs12640611,rs10516950,rs10516950,rs12512502,rs12506039,rs710835	4:57808917,4:83910712,4:95254730,4:86451003	1.07822e-05	1.88284e-05	4.97375e-05	8.7756e-05	7.35395e-05	2.69011e-05	3.66705e-05	7.63012e-05
4:83890250	4:1036545:103999909,4:9945148:84003233,4:9945148:95318346,4:71594175:95318346,4:82126316:86599024	rs6830501,rs3816474,rs223380,rs6841049,rs1458038,rs12640611,rs12640611,rs10516950,rs10516950,rs12512502,rs12506039,rs710835	4:57808917,4:83910712,4:95254730,4:86451003	5.453e-06	9.52981e-06	2.45889e-05	4.50558e-05	3.74581e-05	1.43148e-05	1.94285e-05	2.70537e-05
4:83890956	4:1036545:103999909,4:9945148:84003233,4:9945148:95318346,4:71594175:95318346,4:82126316:86599024	rs6830501,rs3816474,rs223380,rs6841049,rs1458038,rs12640611,rs12640611,rs10516950,rs10516950,rs12512502,rs12506039,rs710835	4:57808917,4:83910712,4:95254730,4:86451003	1.35712e-05	2.40365e-05	6.17484e-05	0.000111444	9.3135e-05	3.39979e-05	4.58638e-05	6.60439e-05
4:83892767	4:1036545:103999909,4:9945148:84003233,4:9945148:95318346,4:71594175:95318346,4:82126316:86599024	rs6830501,rs3816474,rs223380,rs6841049,rs1458038,rs12640611,rs12640611,rs10516950,rs10516950,rs12512502,rs12506039,rs710835	4:57808917,4:83910712,4:95254730,4:86451003	5.63188e-06	9.91347e-06	2.57954e-05	4.70662e-05	3.90415e-05	1.51198e-05	2.04653e-05	2.87258e-05
4:83892924	4:1036545:103999909,4:9945148:84003233,4:9945148:95318346,4:71594175:95318346,4:82126316:86599024	rs6830501,rs3816474,rs223380,rs6841049,rs1458038,rs12640611,rs12640611,rs10516950,rs10516950,rs12512502,rs12506039,rs710835	4:57808917,4:83910712,4:95254730,4:86451003	1.13163e-05	2.00165e-05	5.49018e-05	9.32991e-05	7.79469e-05	2.88853e-05	3.93721e-05	7.87336e-05
4:83893523	4:1036545:103999909,4:9945148:84003233,4:9945148:95318346,4:71594175:95318346,4:82126316:86599024	rs6830501,rs3816474,rs223380,rs6841049,rs1458038,rs12640611,rs12640611,rs10516950,rs10516950,rs12512502,rs12506039,rs710835	4:57808917,4:83910712,4:95254730,4:86451003	0.000117992	0.000232946	0.000884106	0.000950716	0.000897468	0.000577033	0.000893696	0.0012331
4:83893751	4:1036545:103999909,4:9945148:84003233,4:9945148:95318346,4:71594175:95318346,4:82126316:86599024	rs6830501,rs3816474,rs223380,rs6841049,rs1458038,rs12640611,rs12640611,rs10516950,rs10516950,rs12512502,rs12506039,rs710835	4:57808917,4:83910712,4:95254730,4:86451003	0.000124369	0.000243982	0.000526966	0.00100452	0.000942167	0.000599463	0.0009398	0.00115058
4:83893917	4:1036545:103999909,4:9945148:84003233,4:9945148:95318346,4:71594175:95318346,4:82126316:86599024	rs6830501,rs3816474,rs223380,rs6841049,rs1458038,rs12640611,rs12640611,rs10516950,rs10516950,rs12512502,rs12506039,rs710835	4:57808917,4:83910712,4:95254730,4:86451003	0.000118259	0.00023342	0.000885113	0.000959139	0.000899261	0.0005718	0.000895766	0.0012341
4:83894271	4:1036545:103999909,4:9945148:84003233,4:9945148:95318346,4:71594175:95318346,4:82126316:86599024	rs6830501,rs3816474,rs223380,rs6841049,rs1458038,rs12640611,rs12640611,rs10516950,rs10516950,rs12512502,rs12506039,rs710835	4:57808917,4:83910712,4:95254730,4:86451003	4.2248e-06	7.85758e-06	1.9554e-05	3.7255e-05	3.08332e-05	1.19883e-05	1.56578e-05	2.19977e-05
4:83895179	4:1036545:103999909,4:9945148:84003233,4:9945148:95318346,4:71594175:95318346,4:82126316:86599024	rs6830501,rs3816474,rs223380,rs6841049,rs1458038,rs12640611,rs12640611,rs10516950,rs10516950,rs12512502,rs12506039,rs710835	4:57808917,4:83910712,4:95254730,4:86451003	0.000237115	0.000462667	0.00179656	0.00248161	0.00162482	0.00113868	0.00181103	0.00241169
4:83895226	4:1036545:103999909,4:9945148:84003233,4:9945148:95318346,4:71594175:95318346,4:82126316:86599024	rs6830501,rs3816474,rs223380,rs6841049,rs1458038,rs12640611,rs12640611,rs10516950,rs10516950,rs12512502,rs12506039,rs710835	4:57808917,4:83910712,4:95254730,4:86451003		0.00153618			0.00533948	0.00280939		0.00612945
4:83895232	4:1036545:103999909,4:9945148:84003233,4:9945148:95318346,4:71594175:95318346,4:82126316:86599024	rs6830501,rs3816474,rs223380,rs6841049,rs1458038,rs12640611,rs12640611,rs10516950,rs10516950,rs12512502,rs12506039,rs710835	4:57808917,4:83910712,4:95254730,4:86451003		0.00105156			0.00383298	0.00180209		0.00411987
4:83896589	4:1036545:103999909,4:9945148:84003233,4:9945148:95318346,4:71594175:95318346,4:82126316:86599024	rs6830501,rs3816474,rs223380,rs6841049,rs1458038,rs12640611,rs12640611,rs10516950,rs10516950,rs12512502,rs12506039,rs710835	4:57808917,4:83910712,4:95254730,4:86451003	7.39185e-05	0.000148198	0.000553361	0.000630925	0.00054613	0.000350159	0.000552848	0.000779493
4:83897035	4:1036545:103999909,4:9945148:84003233,4:9945148:95318346,4:71594175:95318346,4:82126316:86599024	rs6830501,rs3816474,rs223380,rs6841049,rs1458038,rs12640611,rs12640611,rs10516950,rs10516950,rs12512502,rs12506039,rs710835	4:57808917,4:83910712,4:95254730,4:86451003	6.31401e-06	1.05887e-05	2.566e-05	5.1037e-05	4.13092e-05	1.61855e-05	2.36596e-05	3.06509e-05
4:83897733	4:1036545:103999909,4:9945148:84003233,4:9945148:95318346,4:71594175:95318346,4:82126316:86599024	rs6830501,rs3816474,rs223380,rs6841049,rs1458038,rs12640611,rs12640611,rs10516950,rs10516950,rs12512502,rs12506039,rs710835	4:57808917,4:83910712,4:95254730,4:86451003	8.04191e-05	0.000160876	0.000602141	0.000687343	0.000716885	0.000380267	0.000601989	0.000847764
4:83901562	4:1036545:103999909,4:9945148:84003233,4:9945148:95318346,4:71594175:95318346,4:82126316:86599024	rs6830501,rs3816474,rs223380,rs6841049,rs1458038,rs12640611,rs12640611,rs10516950,rs10516950,rs12512502,rs12506039,rs710835	4:57808917,4:83910712,4:95254730,4:86451003	2.90362e-06	4.90427e-06	1.24573e-05	2.37663e-05	1.87705e-05	7.87479e-06	1.14024e-05	1.34518e-05
4:83902418	4:1036545:103999909,4:9945148:84003233,4:9945148:95318346,4:71594175:95318346,4:82126316:86599024	rs6830501,rs3816474,rs223380,rs6841049,rs1458038,rs12640611,rs12640611,rs10516950,rs10516950,rs12512502,rs12506039,rs710835	4:57808917,4:83910712,4:95254730,4:86451003	8.137e-05	0.000162438	0.000615716	0.000682624	0.0006166	0.000376577	0.000599232	0.000852286
4:83903100	4:1036545:103999909,4:9945148:84003233,4:9945148:95318346,4:71594175:95318346,4:82126316:86599024	rs6830501,rs3816474,rs223380,rs6841049,rs1458038,rs12640611,rs12640611,rs10516950,rs10516950,rs12512502,rs12506039,rs710835	4:57808917,4:83910712,4:95254730,4:86451003	9.02693e-05	0.000179386	0.000684704	0.00075764	0.000684273	0.000425523	0.000660799	0.000944174
4:83903849	4:1036545:103999909,4:9945148:84003233,4:9945148:95318346,4:71594175:95318346,4:82126316:86599024	rs6830501,rs3816474,rs223380,rs6841049,rs1458038,rs12640611,rs12640611,rs10516950,rs10516950,rs12512502,rs12506039,rs710835	4:57808917,4:83910712,4:95254730,4:86451003	8.00348e-05	0.000160245	0.000344983	0.000679865	0.000607426	0.000372795	0.000589995	0.000741811
4:83905156	4:1036545:103999909,4:9945148:84003233,4:9945148:95318346,4:71594175:95318346,4:82126316:86599024	rs6830501,rs3816474,rs223380,rs6841049,rs1458038,rs12640611,rs12640611,rs10516950,rs10516950,rs12512502,rs12506039,rs710835	4:57808917,4:83910712,4:95254730,4:86451003	8.88959e-05	0.000176669	0.000382911	0.000745191	0.000672837	0.000415276	0.000651297	0.000822292
4:83906167	4:1036545:103999909,4:9945148:84003233,4:9945148:95318346,4:71594175:95318346,4:82126316:86599024	rs6830501,rs3816474,rs223380,rs6841049,rs1458038,rs12640611,rs12640611,rs10516950,rs10516950,rs12512502,rs12506039,rs710835	4:57808917,4:83910712,4:95254730,4:86451003	8.49963e-05	0.000168954	0.000351327	0.000708101	0.000648343	0.000392283	0.000620785	0.000789457
4:83906718	4:1036545:103999909,4:9945148:84003233,4:9945148:95318346,4:71594175:95318346,4:82126316:86599024	rs6830501,rs3816474,rs223380,rs6841049,rs1458038,rs12640611,rs12640611,rs10516950,rs10516950,rs12512502,rs12506039,rs710835	4:57808917,4:83910712,4:95254730,4:86451003	9.41467e-05	0.000187057	0.000713495	0.00078538	0.00072986	0.000437052	0.000680886	0.000984088
4:83907425	4:1036545:103999909,4:9945148:84003233,4:9945148:95318346,4:71594175:95318346,4:82126316:86599024	rs6830501,rs3816474,rs223380,rs6841049,rs1458038,rs12640611,rs12640611,rs10516950,rs10516950,rs12512502,rs12506039,rs710835	4:57808917,4:83910712,4:95254730,4:86451003	1.07859e-05	1.85452e-05	4.53015e-05	8.99532e-05	7.33356e-05	3.02253e-05	4.01976e-05	5.51078e-05
4:83907462	4:1036545:103999909,4:9945148:84003233,4:9945148:95318346,4:71594175:95318346,4:82126316:86599024	rs6830501,rs3816474,rs223380,rs6841049,rs1458038,rs12640611,rs12640611,rs10516950,rs10516950,rs12512502,rs12506039,rs710835	4:57808917,4:83910712,4:95254730,4:86451003	3.22727e-06	5.65896e-06	1.44828e-05	2.79514e-05	2.17144e-05	9.62519e-06	1.28083e-05	1.5535e-05
4:83908464	4:1036545:103999909,4:9945148:84003233,4:9945148:95318346,4:71594175:95318346,4:82126316:86599024	rs6830501,rs3816474,rs223380,rs6841049,rs1458038,rs12640611,rs12640611,rs10516950,rs10516950,rs12512502,rs12506039,rs710835	4:57808917,4:83910712,4:95254730,4:86451003	1.02177e-05	1.74313e-05	4.20799e-05	8.51457e-05	6.95115e-05	2.84759e-05	3.77071e-05	5.14176e-05
4:83910712	4:1036545:103999909,4:9945148:84003233,4:9945148:95318346,4:71594175:95318346,4:82126316:86599024	rs6830501,rs3816474,rs223380,rs6841049,rs1458038,rs12640611,rs12640611,rs10516950,rs10516950,rs12512502,rs12506039,rs710835	4:57808917,4:83910712,4:95254730,4:86451003	2.51545e-06	4.36455e-06	1.10385e-05	2.14084e-05	1.65461e-05	7.30173e-06	9.67506e-06	1.13621e-05
4:83912482	4:1036545:103999909,4:9945148:84003233,4:9945148:95318346,4:71594175:95318346,4:82126316:86599024	rs6830501,rs3816474,rs223380,rs6841049,rs1458038,rs12640611,rs12640611,rs10516950,rs10516950,rs12512502,rs12506039,rs710835	4:57808917,4:83910712,4:95254730,4:86451003	7.58514e-05	0.000152025	0.00056284	0.000634014	0.000581904	0.000352081	0.000553224	0.000795229
4:83912597	4:1036545:103999909,4:9945148:84003233,4:9945148:95318346,4:71594175:95318346,4:82126316:86599024	rs6830501,rs3816474,rs223380,rs6841049,rs1458038,rs12640611,rs12640611,rs10516950,rs10516950,rs12512502,rs12506039,rs710835	4:57808917,4:83910712,4:95254730,4:86451003	0.00032617	0.000619022	0.00157687	0.00245559	0.00286146	0.00167818	0.00215269	0.00300287
4:83914097	4:1036545:103999909,4:9945148:84003233,4:9945148:95318346,4:71594175:95318346,4:82126316:86599024	rs6830501,rs3816474,rs223380,rs6841049,rs1458038,rs12640611,rs12640611,rs10516950,rs10516950,rs12512502,rs12506039,rs710835	4:57808917,4:83910712,4:95254730,4:86451003		2.83895e-05			0.00010262	3.99513e-05		8.54068e-05
4:83919003	4:1036545:103999909,4:9945148:84003233,4:9945148:95318346,4:71594175:95318346,4:82126316:86599024	rs6830501,rs3816474,rs223380,rs6841049,rs1458038,rs12640611,rs12640611,rs10516950,rs10516950,rs12512502,rs12506039,rs710835	4:57808917,4:83910712,4:95254730,4:86451003	7.78842e-05	0.000156049	0.000577945	0.000638119	0.00059766	0.000362679	0.000569098	0.000814546
4:83920367	4:1036545:103999909,4:9945148:84003233,4:9945148:95318346,4:71594175:95318346,4:82126316:86599024	rs6830501,rs3816474,rs223380,rs6841049,rs1458038,rs12640611,rs12640611,rs10516950,rs10516950,rs12512502,rs12506039,rs710835	4:57808917,4:83910712,4:95254730,4:86451003	7.95621e-06	1.34443e-05	3.2588e-05	6.57636e-05	5.38106e-05	2.23557e-05	3.03139e-05	4.01143e-05
4:83923503	4:1036545:103999909,4:9945148:84003233,4:9945148:95318346,4:71594175:95318346,4:82126316:86599024	rs6830501,rs3816474,rs223380,rs6841049,rs1458038,rs12640611,rs12640611,rs10516950,rs10516950,rs12512502,rs12506039,rs710835	4:57808917,4:83910712,4:95254730,4:86451003	0.000196757	0.000361296	0.00133786	0.00144677	0.00159886	0.000976011	0.00126783	0.00179916
4:83923810	4:1036545:103999909,4:9945148:84003233,4:9945148:95318346,4:71594175:95318346,4:82126316:86599024	rs6830501,rs3816474,rs223380,rs6841049,rs1458038,rs12640611,rs12640611,rs10516950,rs10516950,rs12512502,rs12506039,rs710835	4:57808917,4:83910712,4:95254730,4:86451003	7.33817e-06	1.25434e-05	3.09588e-05	6.00399e-05	4.80956e-05	2.12098e-05	2.89913e-05	3.56974e-05
4:83924876	4:1036545:103999909,4:9945148:84003233,4:9945148:95318346,4:71594175:95318346,4:82126316:86599024	rs6830501,rs3816474,rs223380,rs6841049,rs1458038,rs12640611,rs12640611,rs10516950,rs10516950,rs12512502,rs12506039,rs710835	4:57808917,4:83910712,4:95254730,4:86451003	5.13777e-06	8.87202e-06	2.20808e-05	4.19321e-05	3.37326e-05	1.47383e-05	2.00396e-05	2.49004e-05
4:83925604	4:1036545:103999909,4:9945148:84003233,4:9945148:95318346,4:71594175:95318346,4:82126316:86599024	rs6830501,rs3816474,rs223380,rs6841049,rs1458038,rs12640611,rs12640611,rs10516950,rs10516950,rs12512502,rs12506039,rs710835	4:57808917,4:83910712,4:95254730,4:86451003	7.93198e-05	0.000158891	0.000587559	0.000653319	0.00061023	0.000366518	0.000580997	0.000829889
4:83925630	4:1036545:103999909,4:9945148:84003233,4:9945148:95318346,4:71594175:95318346,4:82126316:86599024	rs6830501,rs3816474,rs223380,rs6841049,rs1458038,rs12640611,rs12640611,rs10516950,rs10516950,rs12512502,rs12506039,rs710835	4:57808917,4:83910712,4:95254730,4:86451003	5.04912e-06	8.68249e-06	2.17159e-05	4.11222e-05	3.30193e-05	1.44641e-05	1.96956e-05	2.44424e-05
4:83925923	4:1036545:103999909,4:9945148:84003233,4:9945148:95318346,4:71594175:95318346,4:82126316:86599024	rs6830501,rs3816474,rs223380,rs6841049,rs1458038,rs12640611,rs12640611,rs10516950,rs10516950,rs12512502,rs12506039,rs710835	4:57808917,4:83910712,4:95254730,4:86451003	0.00030286	0.000682905	0.00216938	0.00214443	0.00264022	0.00174076	0.00255062	0.00286716
4:83926531	4:1036545:103999909,4:9945148:84003233,4:9945148:95318346,4:71594175:95318346,4:82126316:86599024	rs6830501,rs3816474,rs223380,rs6841049,rs1458038,rs12640611,rs12640611,rs10516950,rs10516950,rs12512502,rs12506039,rs710835	4:57808917,4:83910712,4:95254730,4:86451003	2.22118e-05	3.84328e-05	9.47307e-05	0.000180029	0.000147936	6.19565e-05	8.25665e-05	0.000123083
4:83926921	4:1036545:103999909,4:9945148:84003233,4:9945148:95318346,4:71594175:95318346,4:82126316:86599024	rs6830501,rs3816474,rs223380,rs6841049,rs1458038,rs12640611,rs12640611,rs10516950,rs10516950,rs12512502,rs12506039,rs710835	4:57808917,4:83910712,4:95254730,4:86451003	1.11974e-05	2.03301e-05	4.49437e-05	9.52054e-05	7.83826e-05	3.1836e-05	4.35062e-05	5.99074e-05
4:83927524	4:1036545:103999909,4:9945148:84003233,4:9945148:95318346,4:71594175:95318346,4:82126316:86599024	rs6830501,rs3816474,rs223380,rs6841049,rs1458038,rs12640611,rs12640611,rs10516950,rs10516950,rs12512502,rs12506039,rs710835	4:57808917,4:83910712,4:95254730,4:86451003	9.37184e-05	0.00018621	0.000692003	0.00101679	0.0007242	0.000408703	0.000683346	0.000975937
4:83928161	4:1036545:103999909,4:9945148:84003233,4:9945148:95318346,4:71594175:95318346,4:82126316:86599024	rs6830501,rs3816474,rs223380,rs6841049,rs1458038,rs12640611,rs12640611,rs10516950,rs10516950,rs12512502,rs12506039,rs710835	4:57808917,4:83910712,4:95254730,4:86451003	2.11288e-05	3.66764e-05	9.01243e-05	0.000171662	0.000140307	5.92274e-05	7.88009e-05	0.000111994
4:83929237	4:1036545:103999909,4:9945148:84003233,4:9945148:95318346,4:71594175:95318346,4:82126316:86599024	rs6830501,rs3816474,rs223380,rs6841049,rs1458038,rs12640611,rs12640611,rs10516950,rs10516950,rs12512502,rs12506039,rs710835	4:57808917,4:83910712,4:95254730,4:86451003	0.000211014	0.000412554	0.00160828	0.00165853	0.00168581	0.000968629	0.0015294	0.002202
4:83929394	4:1036545:103999909,4:9945148:84003233,4:9945148:95318346,4:71594175:95318346,4:82126316:86599024	rs6830501,rs3816474,rs223380,rs6841049,rs1458038,rs12640611,rs12640611,rs10516950,rs10516950,rs12512502,rs12506039,rs710835	4:57808917,4:83910712,4:95254730,4:86451003	5.08785e-06	8.35105e-06	2.45531e-05	3.92899e-05	3.15765e-05	1.35708e-05	1.84611e-05	3.40097e-05
4:83932557	4:1036545:103999909,4:9945148:84003233,4:9945148:95318346,4:71594175:95318346,4:82126316:86599024	rs6830501,rs3816474,rs223380,rs6841049,rs1458038,rs12640611,rs12640611,rs10516950,rs10516950,rs12512502,rs12506039,rs710835	4:57808917,4:83910712,4:95254730,4:86451003	0.000271776	0.00056143	0.0019665	0.0020873	0.00235582	0.00145526	0.00225634	0.00255948
4:83933050	4:1036545:103999909,4:9945148:84003233,4:9945148:95318346,4:71594175:95318346,4:82126316:86599024	rs6830501,rs3816474,rs223380,rs6841049,rs1458038,rs12640611,rs12640611,rs10516950,rs10516950,rs12512502,rs12506039,rs710835	4:57808917,4:83910712,4:95254730,4:86451003	0.000217897	0.00042401	0.0016773	0.00177729	0.00175084	0.00121271	0.00157241	0.00222046
4:83933138	4:1036545:103999909,4:9945148:84003233,4:9945148:95318346,4:71594175:95318346,4:82126316:86599024	rs6830501,rs3816474,rs223380,rs6841049,rs1458038,rs12640611,rs12640611,rs10516950,rs10516950,rs12512502,rs12506039,rs710835	4:57808917,4:83910712,4:95254730,4:86451003	7.26516e-05	0.000145689	0.000549172	0.000601863	0.000581064	0.000350991	0.000514599	0.000753957
4:83935723	4:1036545:103999909,4:9945148:84003233,4:9945148:95318346,4:71594175:95318346,4:82126316:86599024	rs6830501,rs3816474,rs223380,rs6841049,rs1458038,rs12640611,rs12640611,rs10516950,rs10516950,rs12512502,rs12506039,rs710835	4:57808917,4:83910712,4:95254730,4:86451003	6.46328e-05	0.000134686	0.000449999	0.000558517	0.000505664	0.000314843	0.000466518	0.000660032
4:83935760	4:1036545:103999909,4:9945148:84003233,4:9945148:95318346,4:71594175:95318346,4:82126316:86599024	rs6830501,rs3816474,rs223380,rs6841049,rs1458038,rs12640611,rs12640611,rs10516950,rs10516950,rs12512502,rs12506039,rs710835	4:57808917,4:83910712,4:95254730,4:86451003	6.77178e-05	0.000139628	0.000471306	0.000572488	0.000527971	0.000327783	0.000489995	0.000687005
4:83937152	4:1036545:103999909,4:9945148:84003233,4:9945148:95318346,4:71594175:95318346,4:82126316:86599024	rs6830501,rs3816474,rs223380,rs6841049,rs1458038,rs12640611,rs12640611,rs10516950,rs10516950,rs12512502,rs12506039,rs710835	4:57808917,4:83910712,4:95254730,4:86451003	0.000187024	0.000357213	0.00140723	0.00144939	0.00163982	0.000990881	0.00119896	0.00177744
4:83938055	4:1036545:103999909,4:9945148:84003233,4:9945148:95318346,4:71594175:95318346,4:82126316:86599024	rs6830501,rs3816474,rs223380,rs6841049,rs1458038,rs12640611,rs12640611,rs10516950,rs10516950,rs12512502,rs12506039,rs710835	4:57808917,4:83910712,4:95254730,4:86451003	3.6398e-06	6.00971e-06	1.52771e-05	2.88443e-05	2.35716e-05	9.96288e-06	1.39082e-05	1.63466e-05
4:83939067	4:1036545:103999909,4:9945148:84003233,4:9945148:95318346,4:71594175:95318346,4:82126316:86599024	rs6830501,rs3816474,rs223380,rs6841049,rs1458038,rs12640611,rs12640611,rs10516950,rs10516950,rs12512502,rs12506039,rs710835	4:57808917,4:83910712,4:95254730,4:86451003	0.000105935	0.000211866	0.000804137	0.000893555	0.000829287	0.000502423	0.000748556	0.00106837
4:83939171	4:1036545:103999909,4:9945148:84003233,4:9945148:95318346,4:71594175:95318346,4:82126316:86599024	rs6830501,rs3816474,rs223380,rs6841049,rs1458038,rs12640611,rs12640611,rs10516950,rs10516950,rs12512502,rs12506039,rs710835	4:57808917,4:83910712,4:95254730,4:86451003	0.000103834	0.000208029	0.000460041	0.000872008	0.000812221	0.00049333	0.000734504	0.000981544
4:83939263	4:1036545:103999909,4:9945148:84003233,4:9945148:95318346,4:71594175:95318346,4:82126316:86599024	rs6830501,rs3816474,rs223380,rs6841049,rs1458038,rs12640611,rs12640611,rs10516950,rs10516950,rs12512502,rs12506039,rs710835	4:57808917,4:83910712,4:95254730,4:86451003	6.53321e-05	0.000132177	0.000502996	0.000534003	0.000507127	0.000311209	0.000473721	0.000681791
4:83939309	4:1036545:103999909,4:9945148:84003233,4:9945148:95318346,4:71594175:95318346,4:82126316:86599024	rs6830501,rs3816474,rs223380,rs6841049,rs1458038,rs12640611,rs12640611,rs10516950,rs10516950,rs12512502,rs12506039,rs710835	4:57808917,4:83910712,4:95254730,4:86451003	6.8217e-05	0.00014149	0.000482713	0.000579777	0.000526109	0.000323701	0.000490182	0.000688094
4:83940707	4:1036545:103999909,4:9945148:84003233,4:9945148:95318346,4:71594175:95318346,4:82126316:86599024	rs6830501,rs3816474,rs223380,rs6841049,rs1458038,rs12640611,rs12640611,rs10516950,rs10516950,rs12512502,rs12506039,rs710835	4:57808917,4:83910712,4:95254730,4:86451003	0.000167291	0.000327661	0.00115491	0.00133407	0.00135524	0.000790685	0.00119871	0.00168478
4:83940917	4:1036545:103999909,4:9945148:84003233,4:9945148:95318346,4:71594175:95318346,4:82126316:86599024	rs6830501,rs3816474,rs223380,rs6841049,rs1458038,rs12640611,rs12640611,rs10516950,rs10516950,rs12512502,rs12506039,rs710835	4:57808917,4:83910712,4:95254730,4:86451003	9.63596e-05	0.000191435	0.000745529	0.000774765	0.000755959	0.000457505	0.000692609	0.000996129
4:83941370	4:1036545:103999909,4:9945148:84003233,4:9945148:95318346,4:71594175:95318346,4:82126316:86599024	rs6830501,rs3816474,rs223380,rs6841049,rs1458038,rs12640611,rs12640611,rs10516950,rs10516950,rs12512502,rs12506039,rs710835	4:57808917,4:83910712,4:95254730,4:86451003	0.000120085	0.000236432	0.000923597	0.000968781	0.000973808	0.000558708	0.000864091	0.0012105
4:83941387	4:1036545:103999909,4:9945148:84003233,4:9945148:95318346,4:71594175:95318346,4:82126316:86599024	rs6830501,rs3816474,rs223380,rs6841049,rs1458038,rs12640611,rs12640611,rs10516950,rs10516950,rs12512502,rs12506039,rs710835	4:57808917,4:83910712,4:95254730,4:86451003	0.000159785	0.000295331	0.00112973	0.00115698	0.00131959	0.000807268	0.00100673	0.00145795
4:83941835	4:1036545:103999909,4:9945148:84003233,4:9945148:95318346,4:71594175:95318346,4:82126316:86599024	rs6830501,rs3816474,rs223380,rs6841049,rs1458038,rs12640611,rs12640611,rs10516950,rs10516950,rs12512502,rs12506039,rs710835	4:57808917,4:83910712,4:95254730,4:86451003	3.86751e-06	6.42133e-06	1.58588e-05	2.99814e-05	2.47942e-05	1.04735e-05	1.41256e-05	1.62408e-05
4:83943690	4:1036545:103999909,4:9945148:84003233,4:9945148:95318346,4:71594175:95318346,4:82126316:86599024	rs6830501,rs3816474,rs223380,rs6841049,rs1458038,rs12640611,rs12640611,rs10516950,rs10516950,rs12512502,rs12506039,rs710835	4:57808917,4:83910712,4:95254730,4:86451003	0.000108945	0.000215001	0.000559385	0.000868302	0.0008024	0.000521858	0.000768697	0.0010376
4:83944814	4:1036545:103999909,4:9945148:84003233,4:9945148:95318346,4:71594175:95318346,4:82126316:86599024	rs6830501,rs3816474,rs223380,rs6841049,rs1458038,rs12640611,rs12640611,rs10516950,rs10516950,rs12512502,rs12506039,rs710835	4:57808917,4:83910712,4:95254730,4:86451003	1.89577e-05	3.19718e-05	8.22855e-05	0.000146405	0.000120545	5.20421e-05	6.82306e-05	9.1361e-05
4:83948423	4:1036545:103999909,4:9945148:84003233,4:9945148:95318346,4:71594175:95318346,4:82126316:86599024	rs6830501,rs3816474,rs223380,rs6841049,rs1458038,rs12640611,rs12640611,rs10516950,rs10516950,rs12512502,rs12506039,rs710835	4:57808917,4:83910712,4:95254730,4:86451003	0.00010367	0.000204538	0.000798881	0.000816368	0.000751686	0.000513137	0.00074097	0.00103385
4:83952087	4:1036545:103999909,4:9945148:84003233,4:9945148:95318346,4:71594175:95318346,4:82126316:86599024	rs6830501,rs3816474,rs223380,rs6841049,rs1458038,rs12640611,rs12640611,rs10516950,rs10516950,rs12512502,rs12506039,rs710835	4:57808917,4:83910712,4:95254730,4:86451003	7.00332e-06	1.15503e-05	3.24818e-05	5.36907e-05	4.39122e-05	1.93533e-05	2.54925e-05	4.50645e-05
4:83954383	4:1036545:103999909,4:9945148:84003233,4:9945148:95318346,4:71594175:95318346,4:82126316:86599024	rs6830501,rs3816474,rs223380,rs6841049,rs1458038,rs12640611,rs12640611,rs10516950,rs10516950,rs12512502,rs12506039,rs710835	4:57808917,4:83910712,4:95254730,4:86451003	1.02411e-05	1.75368e-05	4.69192e-05	7.71301e-05	6.48651e-05	2.79669e-05	3.77763e-05	6.55224e-05
4:83955107	4:1036545:103999909,4:9945148:84003233,4:9945148:95318346,4:71594175:95318346,4:82126316:86599024	rs6830501,rs3816474,rs223380,rs6841049,rs1458038,rs12640611,rs12640611,rs10516950,rs10516950,rs12512502,rs12506039,rs710835	4:57808917,4:83910712,4:95254730,4:86451003	1.97572e-05	3.07704e-05	6.86718e-05	0.000119068	0.000115617	4.90721e-05	5.70672e-05	8.3725e-05
4:83955642	4:1036545:103999909,4:9945148:84003233,4:9945148:95318346,4:71594175:95318346,4:82126316:86599024	rs6830501,rs3816474,rs223380,rs6841049,rs1458038,rs12640611,rs12640611,rs10516950,rs10516950,rs12512502,rs12506039,rs710835	4:57808917,4:83910712,4:95254730,4:86451003	0.000487974	0.000896065	0.0035753	0.00320034	0.00393487	0.00264492	0.0031468	0.00439319
4:83957618	4:1036545:103999909,4:9945148:84003233,4:9945148:95318346,4:71594175:95318346,4:82126316:86599024	rs6830501,rs3816474,rs223380,rs6841049,rs1458038,rs12640611,rs12640611,rs10516950,rs10516950,rs12512502,rs12506039,rs710835	4:57808917,4:83910712,4:95254730,4:86451003	1.92472e-05	3.3609e-05	0.000101268	0.00014829	0.000117523	5.54598e-05	6.34665e-05	0.000122479
4:83957684	4:1036545:103999909,4:9945148:84003233,4:9945148:95318346,4:71594175:95318346,4:82126316:86599024	rs6830501,rs3816474,rs223380,rs6841049,rs1458038,rs12640611,rs12640611,rs10516950,rs10516950,rs12512502,rs12506039,rs710835	4:57808917,4:83910712,4:95254730,4:86451003	2.00179e-05	3.52684e-05	0.000106242	0.000156227	0.000123513	5.8706e-05	6.69269e-05	0.000129503
4:83962508	4:1036545:103999909,4:9945148:84003233,4:9945148:95318346,4:71594175:95318346,4:82126316:86599024	rs6830501,rs3816474,rs223380,rs6841049,rs1458038,rs12640611,rs12640611,rs10516950,rs10516950,rs12512502,rs12506039,rs710835	4:57808917,4:83910712,4:95254730,4:86451003	0.000481884	0.000942052	0.00407905	0.00362537	0.0038751	0.00263796	0.00398188	0.00463065
4:83962769	4:1036545:103999909,4:9945148:84003233,4:9945148:95318346,4:71594175:95318346,4:82126316:86599024	rs6830501,rs3816474,rs223380,rs6841049,rs1458038,rs12640611,rs12640611,rs10516950,rs10516950,rs12512502,rs12506039,rs710835	4:57808917,4:83910712,4:95254730,4:86451003	0.000510352	0.00100035	0.00430567	0.00383571	0.00411736	0.00277695	0.00421229	0.0049605
4:83963165	4:1036545:103999909,4:9945148:84003233,4:9945148:95318346,4:71594175:95318346,4:82126316:86599024	rs6830501,rs3816474,rs223380,rs6841049,rs1458038,rs12640611,rs12640611,rs10516950,rs10516950,rs12512502,rs12506039,rs710835	4:57808917,4:83910712,4:95254730,4:86451003	0.000598982	0.0011757	0.00508737	0.00449896	0.00488651	0.00329713	0.00502849	0.0058593
4:83976492	4:1036545:103999909,4:9945148:84003233,4:9945148:95318346,4:71594175:95318346,4:82126316:86599024	rs6830501,rs3816474,rs223380,rs6841049,rs1458038,rs12640611,rs12640611,rs10516950,rs10516950,rs12512502,rs12506039,rs710835	4:57808917,4:83910712,4:95254730,4:86451003	3.50566e-05	5.54134e-05	0.00015456	0.000244032	0.000196795	9.32899e-05	0.000100921	0.00020651
4:83977244	4:1036545:103999909,4:9945148:84003233,4:9945148:95318346,4:71594175:95318346,4:82126316:86599024	rs6830501,rs3816474,rs223380,rs6841049,rs1458038,rs12640611,rs12640611,rs10516950,rs10516950,rs12512502,rs12506039,rs710835	4:57808917,4:83910712,4:95254730,4:86451003	3.3765e-05	5.25346e-05	0.000137541	0.000232833	0.000187424	8.77271e-05	9.63878e-05	0.000135122
4:83979457	4:1036545:103999909,4:9945148:84003233,4:9945148:95318346,4:71594175:95318346,4:82126316:86599024	rs6830501,rs3816474,rs223380,rs6841049,rs1458038,rs12640611,rs12640611,rs10516950,rs10516950,rs12512502,rs12506039,rs710835	4:57808917,4:83910712,4:95254730,4:86451003	3.65285e-05	5.71537e-05	0.000147503	0.0002521	0.000199578	9.45715e-05	0.000103122	0.000144507
4:83981333	4:1036545:103999909,4:9945148:84003233,4:9945148:95318346,4:71594175:95318346,4:82126316:86599024	rs6830501,rs3816474,rs223380,rs6841049,rs1458038,rs12640611,rs12640611,rs10516950,rs10516950,rs12512502,rs12506039,rs710835	4:57808917,4:83910712,4:95254730,4:86451003	0.000552968	0.00108341	0.00480089	0.00436581	0.00444567	0.00297389	0.00458756	0.00531727
4:83981841	4:1036545:103999909,4:9945148:84003233,4:9945148:95318346,4:71594175:95318346,4:82126316:86599024	rs6830501,rs3816474,rs223380,rs6841049,rs1458038,rs12640611,rs12640611,rs10516950,rs10516950,rs12512502,rs12506039,rs710835	4:57808917,4:83910712,4:95254730,4:86451003	3.10748e-05	4.9765e-05	0.000124788	0.000241798	0.000193841	8.06261e-05	0.000104241	0.000156228
4:83983700	4:1036545:103999909,4:9945148:84003233,4:9945148:95318346,4:71594175:95318346,4:82126316:86599024	rs6830501,rs3816474,rs223380,rs6841049,rs1458038,rs12640611,rs12640611,rs10516950,rs10516950,rs12512502,rs12506039,rs710835	4:57808917,4:83910712,4:95254730,4:86451003	3.44453e-05	5.12549e-05	0.000136868	0.000229236	0.000182279	8.48007e-05	8.79079e-05	0.000136349
4:83984433	4:1036545:103999909,4:9945148:84003233,4:9945148:95318346,4:71594175:95318346,4:82126316:86599024	rs6830501,rs3816474,rs223380,rs6841049,rs1458038,rs12640611,rs12640611,rs10516950,rs10516950,rs12512502,rs12506039,rs710835	4:57808917,4:83910712,4:95254730,4:86451003	0.000758814	0.00149781	0.00422446	0.0060537	0.00611965	0.00428461	0.00629444	0.00774128
4:83993991	4:1036545:103999909,4:9945148:84003233,4:9945148:95318346,4:71594175:95318346,4:82126316:86599024	rs6830501,rs3816474,rs223380,rs6841049,rs1458038,rs12640611,rs12640611,rs10516950,rs10516950,rs12512502,rs12506039,rs710835	4:57808917,4:83910712,4:95254730,4:86451003	0.00403834	0.00493546
4:83994081	4:1036545:103999909,4:9945148:84003233,4:9945148:95318346,4:71594175:95318346,4:82126316:86599024	rs6830501,rs3816474,rs223380,rs6841049,rs1458038,rs12640611,rs12640611,rs10516950,rs10516950,rs12512502,rs12506039,rs710835	4:57808917,4:83910712,4:95254730,4:86451003	0.00373906	0.00478285
4:83994716	4:1036545:103999909,4:9945148:84003233,4:9945148:95318346,4:71594175:95318346,4:82126316:86599024	rs6830501,rs3816474,rs223380,rs6841049,rs1458038,rs12640611,rs12640611,rs10516950,rs10516950,rs12512502,rs12506039,rs710835	4:57808917,4:83910712,4:95254730,4:86451003	0.00349343	0.00456532
4:83998642	4:1036545:103999909,4:9945148:84003233,4:9945148:95318346,4:71594175:95318346,4:82126316:86599024	rs6830501,rs3816474,rs223380,rs6841049,rs1458038,rs12640611,rs12640611,rs10516950,rs10516950,rs12512502,rs12506039,rs710835	4:57808917,4:83910712,4:95254730,4:86451003	8.48047e-05	0.000146353	0.000321974	0.000733645	0.000531426	0.000249125	0.000235546	0.000531232
4:103537442	4:1036545:103999909,4:86438548:148969618,4:94999466:137098470,4:103399049:104161243,4:103399049:149024481	rs6830501,rs3816474,rs223380,rs223380,rs12506039,rs10213376,rs56388530,rs7672999,rs10026003,rs223380,rs7698367,rs223380,rs3960788,rs10213376	4:57808917,4:86451003,4:95269215,4:103754500,4:148936414	0.00945081
4:103540762	4:1036545:103999909,4:86438548:148969618,4:94999466:137098470,4:103399049:104161243,4:103399049:149024481	rs6830501,rs3816474,rs223380,rs223380,rs12506039,rs10213376,rs56388530,rs7672999,rs10026003,rs223380,rs7698367,rs223380,rs3960788,rs10213376	4:57808917,4:86451003,4:95269215,4:103754500,4:148936414	0.00735083
4:103545253	4:1036545:103999909,4:86438548:148969618,4:94999466:137098470,4:103399049:104161243,4:103399049:149024481	rs6830501,rs3816474,rs223380,rs223380,rs12506039,rs10213376,rs56388530,rs7672999,rs10026003,rs223380,rs7698367,rs223380,rs3960788,rs10213376	4:57808917,4:86451003,4:95269215,4:103754500,4:148936414	0.0046524	0.00827985		0.00881296	0.00660385
4:103545327	4:1036545:103999909,4:86438548:148969618,4:94999466:137098470,4:103399049:104161243,4:103399049:149024481	rs6830501,rs3816474,rs223380,rs223380,rs12506039,rs10213376,rs56388530,rs7672999,rs10026003,rs223380,rs7698367,rs223380,rs3960788,rs10213376	4:57808917,4:86451003,4:95269215,4:103754500,4:148936414	0.00459616	0.00788279		0.00840535	0.0062544
4:103545487	4:1036545:103999909,4:86438548:148969618,4:94999466:137098470,4:103399049:104161243,4:103399049:149024481	rs6830501,rs3816474,rs223380,rs223380,rs12506039,rs10213376,rs56388530,rs7672999,rs10026003,rs223380,rs7698367,rs223380,rs3960788,rs10213376	4:57808917,4:86451003,4:95269215,4:103754500,4:148936414	0.00292221	0.00544726		0.00583913	0.00426616
4:103545797	4:1036545:103999909,4:86438548:148969618,4:94999466:137098470,4:103399049:104161243,4:103399049:149024481	rs6830501,rs3816474,rs223380,rs223380,rs12506039,rs10213376,rs56388530,rs7672999,rs10026003,rs223380,rs7698367,rs223380,rs3960788,rs10213376	4:57808917,4:86451003,4:95269215,4:103754500,4:148936414	0.00473466	0.00808569		0.00861364	0.00642834
4:103545848	4:1036545:103999909,4:86438548:148969618,4:94999466:137098470,4:103399049:104161243,4:103399049:149024481	rs6830501,rs3816474,rs223380,rs223380,rs12506039,rs10213376,rs56388530,rs7672999,rs10026003,rs223380,rs7698367,rs223380,rs3960788,rs10213376	4:57808917,4:86451003,4:95269215,4:103754500,4:148936414	0.00425064	0.00723		0.00773295	0.00576695
4:103546138	4:1036545:103999909,4:86438548:148969618,4:94999466:137098470,4:103399049:104161243,4:103399049:149024481	rs6830501,rs3816474,rs223380,rs223380,rs12506039,rs10213376,rs56388530,rs7672999,rs10026003,rs223380,rs7698367,rs223380,rs3960788,rs10213376	4:57808917,4:86451003,4:95269215,4:103754500,4:148936414	0.0044415	0.00753606		0.00804941	0.00599637
4:103546186	4:1036545:103999909,4:86438548:148969618,4:94999466:137098470,4:103399049:104161243,4:103399049:149024481	rs6830501,rs3816474,rs223380,rs223380,rs12506039,rs10213376,rs56388530,rs7672999,rs10026003,rs223380,rs7698367,rs223380,rs3960788,rs10213376	4:57808917,4:86451003,4:95269215,4:103754500,4:148936414	0.00366032	0.00629228		0.00673935	0.00497247
4:103546896	4:1036545:103999909,4:86438548:148969618,4:94999466:137098470,4:103399049:104161243,4:103399049:149024481	rs6830501,rs3816474,rs223380,rs223380,rs12506039,rs10213376,rs56388530,rs7672999,rs10026003,rs223380,rs7698367,rs223380,rs3960788,rs10213376	4:57808917,4:86451003,4:95269215,4:103754500,4:148936414	0.00461797	0.00857685		0.00911785
4:103547967	4:1036545:103999909,4:86438548:148969618,4:94999466:137098470,4:103399049:104161243,4:103399049:149024481	rs6830501,rs3816474,rs223380,rs223380,rs12506039,rs10213376,rs56388530,rs7672999,rs10026003,rs223380,rs7698367,rs223380,rs3960788,rs10213376	4:57808917,4:86451003,4:95269215,4:103754500,4:148936414	0.00328942	0.0064381		0.0068905	0.00507984
4:103548216	4:1036545:103999909,4:86438548:148969618,4:94999466:137098470,4:103399049:104161243,4:103399049:149024481	rs6830501,rs3816474,rs223380,rs223380,rs12506039,rs10213376,rs56388530,rs7672999,rs10026003,rs223380,rs7698367,rs223380,rs3960788,rs10213376	4:57808917,4:86451003,4:95269215,4:103754500,4:148936414	0.00337323	0.00662817		0.00708752	0.00522815
4:103569283	4:1036545:103999909,4:86438548:148969618,4:94999466:137098470,4:103399049:104161243,4:103399049:149024481,4:103557311:104129141	rs6830501,rs3816474,rs223380,rs223380,rs12506039,rs10213376,rs56388530,rs7672999,rs10026003,rs223380,rs7698367,rs223380,rs3960788,rs10213376,rs223420	4:57808917,4:86451003,4:95269215,4:103754500,4:148936414,4:103728010	0.00199724	0.00487804	0.00571631	0.00386557	0.00645236	0.00682868		0.00867039
4:103573082	4:1036545:103999909,4:86438548:148969618,4:94999466:137098470,4:103399049:104161243,4:103399049:149024481,4:103557311:104129141	rs6830501,rs3816474,rs223380,rs223380,rs12506039,rs10213376,rs56388530,rs7672999,rs10026003,rs223380,rs7698367,rs223380,rs3960788,rs10213376,rs223420	4:57808917,4:86451003,4:95269215,4:103754500,4:148936414,4:103728010	0.00495396			0.00925696
4:103573749	4:1036545:103999909,4:86438548:148969618,4:94999466:137098470,4:103399049:104161243,4:103399049:149024481,4:103557311:104129141	rs6830501,rs3816474,rs223380,rs223380,rs12506039,rs10213376,rs56388530,rs7672999,rs10026003,rs223380,rs7698367,rs223380,rs3960788,rs10213376,rs223420	4:57808917,4:86451003,4:95269215,4:103754500,4:148936414,4:103728010	0.00143945	0.00295811	0.00500389	0.00268924	0.00576053	0.0048922		0.00611536
4:103573863	4:1036545:103999909,4:86438548:148969618,4:94999466:137098470,4:103399049:104161243,4:103399049:149024481,4:103557311:104129141	rs6830501,rs3816474,rs223380,rs223380,rs12506039,rs10213376,rs56388530,rs7672999,rs10026003,rs223380,rs7698367,rs223380,rs3960788,rs10213376,rs223420	4:57808917,4:86451003,4:95269215,4:103754500,4:148936414,4:103728010	0.00397913	0.00915002		0.00866713
4:103573904	4:1036545:103999909,4:86438548:148969618,4:94999466:137098470,4:103399049:104161243,4:103399049:149024481,4:103557311:104129141	rs6830501,rs3816474,rs223380,rs223380,rs12506039,rs10213376,rs56388530,rs7672999,rs10026003,rs223380,rs7698367,rs223380,rs3960788,rs10213376,rs223420	4:57808917,4:86451003,4:95269215,4:103754500,4:148936414,4:103728010	0.00138776	0.00283394	0.00461606	0.00256659	0.00547786	0.0046809		0.00613879
4:103575067	4:1036545:103999909,4:86438548:148969618,4:94999466:137098470,4:103399049:104161243,4:103399049:149024481,4:103557311:104129141	rs6830501,rs3816474,rs223380,rs223380,rs12506039,rs10213376,rs56388530,rs7672999,rs10026003,rs223380,rs7698367,rs223380,rs3960788,rs10213376,rs223420	4:57808917,4:86451003,4:95269215,4:103754500,4:148936414,4:103728010	0.00125269	0.00262806	0.00346357	0.00238242	0.00492314	0.00437248		0.00501974
4:103575280	4:1036545:103999909,4:86438548:148969618,4:94999466:137098470,4:103399049:104161243,4:103399049:149024481,4:103557311:104129141	rs6830501,rs3816474,rs223380,rs223380,rs12506039,rs10213376,rs56388530,rs7672999,rs10026003,rs223380,rs7698367,rs223380,rs3960788,rs10213376,rs223420	4:57808917,4:86451003,4:95269215,4:103754500,4:148936414,4:103728010	0.00135885	0.00290551	0.00504238	0.00265006	0.00525523	0.00482469		0.00583344
4:103575385	4:1036545:103999909,4:86438548:148969618,4:94999466:137098470,4:103399049:104161243,4:103399049:149024481,4:103557311:104129141	rs6830501,rs3816474,rs223380,rs223380,rs12506039,rs10213376,rs56388530,rs7672999,rs10026003,rs223380,rs7698367,rs223380,rs3960788,rs10213376,rs223420	4:57808917,4:86451003,4:95269215,4:103754500,4:148936414,4:103728010	0.00141666	0.0030677	0.00533578	0.00281179	0.0055577	0.00510331		0.00627071
4:103577465	4:1036545:103999909,4:86438548:148969618,4:94999466:137098470,4:103399049:104161243,4:103399049:149024481,4:103557311:104129141	rs6830501,rs3816474,rs223380,rs223380,rs12506039,rs10213376,rs56388530,rs7672999,rs10026003,rs223380,rs7698367,rs223380,rs3960788,rs10213376,rs223420	4:57808917,4:86451003,4:95269215,4:103754500,4:148936414,4:103728010	0.00879715
4:103580788	4:1036545:103999909,4:86438548:148969618,4:94999466:137098470,4:103399049:104161243,4:103399049:149024481,4:103557311:104129141	rs6830501,rs3816474,rs223380,rs223380,rs12506039,rs10213376,rs56388530,rs7672999,rs10026003,rs223380,rs7698367,rs223380,rs3960788,rs10213376,rs223420	4:57808917,4:86451003,4:95269215,4:103754500,4:148936414,4:103728010	0.00154889	0.00324388	0.003674	0.00293028	0.00644533	0.00530743		0.00636192
4:103583189	4:1036545:103999909,4:86438548:148969618,4:94999466:137098470,4:103399049:104161243,4:103399049:149024481,4:103557311:104129141	rs6830501,rs3816474,rs223380,rs223380,rs12506039,rs10213376,rs56388530,rs7672999,rs10026003,rs223380,rs7698367,rs223380,rs3960788,rs10213376,rs223420	4:57808917,4:86451003,4:95269215,4:103754500,4:148936414,4:103728010	0.00807369
4:103583196	4:1036545:103999909,4:86438548:148969618,4:94999466:137098470,4:103399049:104161243,4:103399049:149024481,4:103557311:104129141	rs6830501,rs3816474,rs223380,rs223380,rs12506039,rs10213376,rs56388530,rs7672999,rs10026003,rs223380,rs7698367,rs223380,rs3960788,rs10213376,rs223420	4:57808917,4:86451003,4:95269215,4:103754500,4:148936414,4:103728010	0.00807718
4:103583208	4:1036545:103999909,4:86438548:148969618,4:94999466:137098470,4:103399049:104161243,4:103399049:149024481,4:103557311:104129141	rs6830501,rs3816474,rs223380,rs223380,rs12506039,rs10213376,rs56388530,rs7672999,rs10026003,rs223380,rs7698367,rs223380,rs3960788,rs10213376,rs223420	4:57808917,4:86451003,4:95269215,4:103754500,4:148936414,4:103728010	0.00831733
4:103586977	4:1036545:103999909,4:86438548:148969618,4:94999466:137098470,4:103399049:104161243,4:103399049:149024481,4:103557311:104129141	rs6830501,rs3816474,rs223380,rs223380,rs12506039,rs10213376,rs56388530,rs7672999,rs10026003,rs223380,rs7698367,rs223380,rs3960788,rs10213376,rs223420	4:57808917,4:86451003,4:95269215,4:103754500,4:148936414,4:103728010	0.0073231
4:103593898	4:1036545:103999909,4:86438548:148969618,4:94999466:137098470,4:103399049:104161243,4:103399049:149024481,4:103557311:104129141	rs6830501,rs3816474,rs223380,rs223380,rs12506039,rs10213376,rs56388530,rs7672999,rs10026003,rs223380,rs7698367,rs223380,rs3960788,rs10213376,rs223420	4:57808917,4:86451003,4:95269215,4:103754500,4:148936414,4:103728010	5.52913e-05	0.000113995	0.000167537	0.000115938	0.000159525	0.000190839	0.000577234	0.00014958
4:103594938	4:1036545:103999909,4:86438548:148969618,4:94999466:137098470,4:103399049:104161243,4:103399049:149024481,4:103557311:104129141	rs6830501,rs3816474,rs223380,rs223380,rs12506039,rs10213376,rs56388530,rs7672999,rs10026003,rs223380,rs7698367,rs223380,rs3960788,rs10213376,rs223420	4:57808917,4:86451003,4:95269215,4:103754500,4:148936414,4:103728010	5.15293e-05	0.000105498	0.000137625	0.000108304	0.000140309	0.000177549	0.0005435	0.000138742
4:103595651	4:1036545:103999909,4:86438548:148969618,4:94999466:137098470,4:103399049:104161243,4:103399049:149024481,4:103557311:104129141	rs6830501,rs3816474,rs223380,rs223380,rs12506039,rs10213376,rs56388530,rs7672999,rs10026003,rs223380,rs7698367,rs223380,rs3960788,rs10213376,rs223420	4:57808917,4:86451003,4:95269215,4:103754500,4:148936414,4:103728010	3.23029e-05	6.77825e-05	0.000107464	6.85402e-05	0.000106914	0.000107203	0.000332898	8.20442e-05
4:103597032	4:1036545:103999909,4:86438548:148969618,4:94999466:137098470,4:103399049:104161243,4:103399049:149024481,4:103557311:104129141	rs6830501,rs3816474,rs223380,rs223380,rs12506039,rs10213376,rs56388530,rs7672999,rs10026003,rs223380,rs7698367,rs223380,rs3960788,rs10213376,rs223420	4:57808917,4:86451003,4:95269215,4:103754500,4:148936414,4:103728010	5.18082e-05	0.000106059	0.000153982	0.000108886	0.000151747	0.000178623	0.000539563	0.000139618
4:103618023	4:1036545:103999909,4:86438548:148969618,4:94999466:137098470,4:103399049:104161243,4:103399049:149024481,4:103557311:104129141	rs6830501,rs3816474,rs223380,rs223380,rs12506039,rs10213376,rs56388530,rs7672999,rs10026003,rs223380,rs7698367,rs223380,rs3960788,rs10213376,rs223420	4:57808917,4:86451003,4:95269215,4:103754500,4:148936414,4:103728010	0.00809205
4:103635183	4:1036545:103999909,4:86438548:148969618,4:94999466:137098470,4:103399049:104161243,4:103399049:149024481,4:103557311:104129141	rs6830501,rs3816474,rs223380,rs223380,rs12506039,rs10213376,rs56388530,rs7672999,rs10026003,rs223380,rs7698367,rs223380,rs3960788,rs10213376,rs223420	4:57808917,4:86451003,4:95269215,4:103754500,4:148936414,4:103728010	0.00816408
4:103640758	4:1036545:103999909,4:86438548:148969618,4:94999466:137098470,4:103399049:104161243,4:103399049:149024481,4:103557311:104129141	rs6830501,rs3816474,rs223380,rs223380,rs12506039,rs10213376,rs56388530,rs7672999,rs10026003,rs223380,rs7698367,rs223380,rs3960788,rs10213376,rs223420	4:57808917,4:86451003,4:95269215,4:103754500,4:148936414,4:103728010	0.00942073
4:103643128	4:1036545:103999909,4:86438548:148969618,4:94999466:137098470,4:103399049:104161243,4:103399049:149024481,4:103557311:104129141	rs6830501,rs3816474,rs223380,rs223380,rs12506039,rs10213376,rs56388530,rs7672999,rs10026003,rs223380,rs7698367,rs223380,rs3960788,rs10213376,rs223420	4:57808917,4:86451003,4:95269215,4:103754500,4:148936414,4:103728010	0.00447285	0.00915888		0.00973606
4:103647047	4:1036545:103999909,4:86438548:148969618,4:94999466:137098470,4:103399049:104161243,4:103399049:149024481,4:103557311:104129141	rs6830501,rs3816474,rs223380,rs223380,rs12506039,rs10213376,rs56388530,rs7672999,rs10026003,rs223380,rs7698367,rs223380,rs3960788,rs10213376,rs223420	4:57808917,4:86451003,4:95269215,4:103754500,4:148936414,4:103728010	0.00381441	0.00778564		0.00830562
4:103647335	4:1036545:103999909,4:86438548:148969618,4:94999466:137098470,4:103399049:104161243,4:103399049:149024481,4:103557311:104129141	rs6830501,rs3816474,rs223380,rs223380,rs12506039,rs10213376,rs56388530,rs7672999,rs10026003,rs223380,rs7698367,rs223380,rs3960788,rs10213376,rs223420	4:57808917,4:86451003,4:95269215,4:103754500,4:148936414,4:103728010	0.00671243
4:103651962	4:1036545:103999909,4:86438548:148969618,4:94999466:137098470,4:103399049:104161243,4:103399049:149024481,4:103557311:104129141	rs6830501,rs3816474,rs223380,rs223380,rs12506039,rs10213376,rs56388530,rs7672999,rs10026003,rs223380,rs7698367,rs223380,rs3960788,rs10213376,rs223420	4:57808917,4:86451003,4:95269215,4:103754500,4:148936414,4:103728010	0.000196874	0.000384596	0.00076785	0.00041748	0.00086392	0.000760389	0.00158094	0.00147874
4:103653976	4:1036545:103999909,4:86438548:148969618,4:94999466:137098470,4:103399049:104161243,4:103399049:149024481,4:103557311:104129141	rs6830501,rs3816474,rs223380,rs223380,rs12506039,rs10213376,rs56388530,rs7672999,rs10026003,rs223380,rs7698367,rs223380,rs3960788,rs10213376,rs223420	4:57808917,4:86451003,4:95269215,4:103754500,4:148936414,4:103728010	8.07058e-05	0.000161347	0.000305538	0.000168716	0.000316082	0.000298387	0.000660133	0.000474484
4:103654439	4:1036545:103999909,4:86438548:148969618,4:94999466:137098470,4:103399049:104161243,4:103399049:149024481,4:103557311:104129141	rs6830501,rs3816474,rs223380,rs223380,rs12506039,rs10213376,rs56388530,rs7672999,rs10026003,rs223380,rs7698367,rs223380,rs3960788,rs10213376,rs223420	4:57808917,4:86451003,4:95269215,4:103754500,4:148936414,4:103728010	0.00155705	0.00311601	0.00434122	0.00335836	0.00607723
4:103656377	4:1036545:103999909,4:86438548:148969618,4:94999466:137098470,4:103399049:104161243,4:103399049:149024481,4:103557311:104129141	rs6830501,rs3816474,rs223380,rs223380,rs12506039,rs10213376,rs56388530,rs7672999,rs10026003,rs223380,rs7698367,rs223380,rs3960788,rs10213376,rs223420	4:57808917,4:86451003,4:95269215,4:103754500,4:148936414,4:103728010	0.000906138	0.00179471	0.00214731	0.00195141	0.00318881	0.00483571
4:103666965	4:1036545:103999909,4:86438548:148969618,4:94999466:137098470,4:103399049:104161243,4:103399049:149024481,4:103557311:104129141	rs6830501,rs3816474,rs223380,rs223380,rs12506039,rs10213376,rs56388530,rs7672999,rs10026003,rs223380,rs7698367,rs223380,rs3960788,rs10213376,rs223420	4:57808917,4:86451003,4:95269215,4:103754500,4:148936414,4:103728010	0.00074476	0.00146873	0.0022921	0.00160446	0.00285851	0.0039943	0.00843843	0.0070384
4:103668344	4:1036545:103999909,4:86438548:148969618,4:94999466:137098470,4:103399049:104161243,4:103399049:149024481,4:103557311:104129141	rs6830501,rs3816474,rs223380,rs223380,rs12506039,rs10213376,rs56388530,rs7672999,rs10026003,rs223380,rs7698367,rs223380,rs3960788,rs10213376,rs223420	4:57808917,4:86451003,4:95269215,4:103754500,4:148936414,4:103728010	0.000788155	0.0015585	0.00246249	0.00169849	0.00274925	0.00416053	0.00900762	0.00742514
4:103680984	4:1036545:103999909,4:86438548:148969618,4:94999466:137098470,4:103399049:104161243,4:103399049:149024481,4:103557311:104129141	rs6830501,rs3816474,rs223380,rs223380,rs12506039,rs10213376,rs56388530,rs7672999,rs10026003,rs223380,rs7698367,rs223380,rs3960788,rs10213376,rs223420	4:57808917,4:86451003,4:95269215,4:103754500,4:148936414,4:103728010	1.28842e-05	2.61339e-05	3.20789e-05	2.80506e-05	6.58826e-05	6.05528e-05	0.000144951	0.000139729
4:103683546	4:1036545:103999909,4:86438548:148969618,4:94999466:137098470,4:103399049:104161243,4:103399049:149024481,4:103557311:104129141	rs6830501,rs3816474,rs223380,rs223380,rs12506039,rs10213376,rs56388530,rs7672999,rs10026003,rs223380,rs7698367,rs223380,rs3960788,rs10213376,rs223420	4:57808917,4:86451003,4:95269215,4:103754500,4:148936414,4:103728010	0.000776492	0.00153438	0.00185277	0.00167322	0.00410709	0.00311995	0.00833014	0.00671888
4:103685471	4:1036545:103999909,4:86438548:148969618,4:94999466:137098470,4:103399049:104161243,4:103399049:149024481,4:103557311:104129141	rs6830501,rs3816474,rs223380,rs223380,rs12506039,rs10213376,rs56388530,rs7672999,rs10026003,rs223380,rs7698367,rs223380,rs3960788,rs10213376,rs223420	4:57808917,4:86451003,4:95269215,4:103754500,4:148936414,4:103728010	2.94363e-06	6.81638e-06	8.72867e-06	6.64467e-06	1.36986e-05	8.16031e-06	2.64853e-05	1.7813e-05
4:103687208	4:1036545:103999909,4:86438548:148969618,4:94999466:137098470,4:103399049:104161243,4:103399049:149024481,4:103557311:104129141	rs6830501,rs3816474,rs223380,rs223380,rs12506039,rs10213376,rs56388530,rs7672999,rs10026003,rs223380,rs7698367,rs223380,rs3960788,rs10213376,rs223420	4:57808917,4:86451003,4:95269215,4:103754500,4:148936414,4:103728010	2.27837e-05	4.88179e-05	6.34965e-05	4.88245e-05	0.000118003	7.39376e-05	0.000199663	0.00015054
4:103688017	4:1036545:103999909,4:86438548:148969618,4:94999466:137098470,4:103399049:104161243,4:103399049:149024481,4:103557311:104129141	rs6830501,rs3816474,rs223380,rs223380,rs12506039,rs10213376,rs56388530,rs7672999,rs10026003,rs223380,rs7698367,rs223380,rs3960788,rs10213376,rs223420	4:57808917,4:86451003,4:95269215,4:103754500,4:148936414,4:103728010	2.10309e-05	4.50799e-05	6.66859e-05	4.51301e-05	0.000107301	6.75816e-05	0.000185034	7.83405e-05
4:103688038	4:1036545:103999909,4:86438548:148969618,4:94999466:137098470,4:103399049:104161243,4:103399049:149024481,4:103557311:104129141	rs6830501,rs3816474,rs223380,rs223380,rs12506039,rs10213376,rs56388530,rs7672999,rs10026003,rs223380,rs7698367,rs223380,rs3960788,rs10213376,rs223420	4:57808917,4:86451003,4:95269215,4:103754500,4:148936414,4:103728010	2.75877e-06	6.37662e-06	9.15281e-06	6.21988e-06	1.29561e-05	7.57115e-06	2.50497e-05	9.21914e-06
4:103689317	4:1036545:103999909,4:86438548:148969618,4:94999466:137098470,4:103399049:104161243,4:103399049:149024481,4:103557311:104129141	rs6830501,rs3816474,rs223380,rs223380,rs12506039,rs10213376,rs56388530,rs7672999,rs10026003,rs223380,rs7698367,rs223380,rs3960788,rs10213376,rs223420	4:57808917,4:86451003,4:95269215,4:103754500,4:148936414,4:103728010	1.419e-06	3.37756e-06	4.73007e-06	3.21332e-06	6.3261e-06	3.69642e-06	1.28575e-05	4.4965e-06
4:103693164	4:1036545:103999909,4:86438548:148969618,4:94999466:137098470,4:103399049:104161243,4:103399049:149024481,4:103557311:104129141	rs6830501,rs3816474,rs223380,rs223380,rs12506039,rs10213376,rs56388530,rs7672999,rs10026003,rs223380,rs7698367,rs223380,rs3960788,rs10213376,rs223420	4:57808917,4:86451003,4:95269215,4:103754500,4:148936414,4:103728010	2.62614e-06	6.06368e-06	8.58129e-06	5.91512e-06	1.24473e-05	7.14995e-06	2.3908e-05	1.03378e-05
4:103695484	4:1036545:103999909,4:86438548:148969618,4:94999466:137098470,4:103399049:104161243,4:103399049:149024481,4:103557311:104129141	rs6830501,rs3816474,rs223380,rs223380,rs12506039,rs10213376,rs56388530,rs7672999,rs10026003,rs223380,rs7698367,rs223380,rs3960788,rs10213376,rs223420	4:57808917,4:86451003,4:95269215,4:103754500,4:148936414,4:103728010	1.5566e-06	3.69869e-06	4.51635e-06	3.5235e-06	7.29574e-06	4.099e-06	1.41583e-05	7.85305e-06
4:103699161	4:1036545:103999909,4:86438548:148969618,4:94999466:137098470,4:103399049:104161243,4:103399049:149024481,4:103557311:104129141	rs6830501,rs3816474,rs223380,rs223380,rs12506039,rs10213376,rs56388530,rs7672999,rs10026003,rs223380,rs7698367,rs223380,rs3960788,rs10213376,rs223420	4:57808917,4:86451003,4:95269215,4:103754500,4:148936414,4:103728010		0.00513234				0.00934209
4:103700878	4:1036545:103999909,4:86438548:148969618,4:94999466:137098470,4:103399049:104161243,4:103399049:149024481,4:103557311:104129141	rs6830501,rs3816474,rs223380,rs223380,rs12506039,rs10213376,rs56388530,rs7672999,rs10026003,rs223380,rs7698367,rs223380,rs3960788,rs10213376,rs223420	4:57808917,4:86451003,4:95269215,4:103754500,4:148936414,4:103728010	7.95976e-06	1.78318e-05	2.29243e-05	1.76408e-05	4.39379e-05	2.39332e-05	7.29921e-05	4.29043e-05
4:103701196	4:1036545:103999909,4:86438548:148969618,4:94999466:137098470,4:103399049:104161243,4:103399049:149024481,4:103557311:104129141	rs6830501,rs3816474,rs223380,rs223380,rs12506039,rs10213376,rs56388530,rs7672999,rs10026003,rs223380,rs7698367,rs223380,rs3960788,rs10213376,rs223420	4:57808917,4:86451003,4:95269215,4:103754500,4:148936414,4:103728010	7.58669e-06	1.69885e-05	2.46533e-05	1.68316e-05	4.14015e-05	2.26709e-05	6.98626e-05	2.36624e-05
4:103701331	4:1036545:103999909,4:86438548:148969618,4:94999466:137098470,4:103399049:104161243,4:103399049:149024481,4:103557311:104129141	rs6830501,rs3816474,rs223380,rs223380,rs12506039,rs10213376,rs56388530,rs7672999,rs10026003,rs223380,rs7698367,rs223380,rs3960788,rs10213376,rs223420	4:57808917,4:86451003,4:95269215,4:103754500,4:148936414,4:103728010	3.56359e-06	8.20756e-06	1.19293e-05	8.04189e-06	1.94363e-05	1.00514e-05	3.29236e-05	1.12677e-05
4:103701760	4:1036545:103999909,4:86438548:148969618,4:94999466:137098470,4:103399049:104161243,4:103399049:149024481,4:103557311:104129141	rs6830501,rs3816474,rs223380,rs223380,rs12506039,rs10213376,rs56388530,rs7672999,rs10026003,rs223380,rs7698367,rs223380,rs3960788,rs10213376,rs223420	4:57808917,4:86451003,4:95269215,4:103754500,4:148936414,4:103728010	3.35481e-06	7.71464e-06	1.12258e-05	7.56624e-06	1.77205e-05	9.37634e-06	3.07544e-05	1.04142e-05
4:103701777	4:1036545:103999909,4:86438548:148969618,4:94999466:137098470,4:103399049:104161243,4:103399049:149024481,4:103557311:104129141	rs6830501,rs3816474,rs223380,rs223380,rs12506039,rs10213376,rs56388530,rs7672999,rs10026003,rs223380,rs7698367,rs223380,rs3960788,rs10213376,rs223420	4:57808917,4:86451003,4:95269215,4:103754500,4:148936414,4:103728010	1.45237e-06	3.45385e-06	5.05877e-06	3.28855e-06	6.79722e-06	3.79277e-06	1.31368e-05	4.14276e-06
4:103701818	4:1036545:103999909,4:86438548:148969618,4:94999466:137098470,4:103399049:104161243,4:103399049:149024481,4:103557311:104129141	rs6830501,rs3816474,rs223380,rs223380,rs12506039,rs10213376,rs56388530,rs7672999,rs10026003,rs223380,rs7698367,rs223380,rs3960788,rs10213376,rs223420	4:57808917,4:86451003,4:95269215,4:103754500,4:148936414,4:103728010	1.27353e-06	3.06619e-06	4.48167e-06	2.89216e-06	5.75832e-06	3.31634e-06	1.16291e-05	3.70801e-06
4:103703529	4:1036545:103999909,4:86438548:148969618,4:94999466:137098470,4:103399049:104161243,4:103399049:149024481,4:103557311:104129141	rs6830501,rs3816474,rs223380,rs223380,rs12506039,rs10213376,rs56388530,rs7672999,rs10026003,rs223380,rs7698367,rs223380,rs3960788,rs10213376,rs223420	4:57808917,4:86451003,4:95269215,4:103754500,4:148936414,4:103728010	8.06401e-06	1.80674e-05	2.3239e-05	1.78669e-05	4.40341e-05	2.4286e-05	7.3992e-05	4.29237e-05
4:103704060	4:1036545:103999909,4:86438548:148969618,4:94999466:137098470,4:103399049:104161243,4:103399049:149024481,4:103557311:104129141	rs6830501,rs3816474,rs223380,rs223380,rs12506039,rs10213376,rs56388530,rs7672999,rs10026003,rs223380,rs7698367,rs223380,rs3960788,rs10213376,rs223420	4:57808917,4:86451003,4:95269215,4:103754500,4:148936414,4:103728010	3.55158e-06	8.1792e-06	1.19019e-05	8.01453e-06	1.91887e-05	1.00125e-05	3.27968e-05	1.11858e-05
4:103709386	4:1036545:103999909,4:86438548:148969618,4:94999466:137098470,4:103399049:104161243,4:103399049:149024481,4:103557311:104129141	rs6830501,rs3816474,rs223380,rs223380,rs12506039,rs10213376,rs56388530,rs7672999,rs10026003,rs223380,rs7698367,rs223380,rs3960788,rs10213376,rs223420	4:57808917,4:86451003,4:95269215,4:103754500,4:148936414,4:103728010	1.34677e-06	3.23785e-06	4.47556e-06	3.05584e-06	6.36122e-06	3.52588e-06	1.23796e-05	4.31798e-06
4:103710183	4:1036545:103999909,4:86438548:148969618,4:94999466:137098470,4:103399049:104161243,4:103399049:149024481,4:103557311:104129141	rs6830501,rs3816474,rs223380,rs223380,rs12506039,rs10213376,rs56388530,rs7672999,rs10026003,rs223380,rs7698367,rs223380,rs3960788,rs10213376,rs223420	4:57808917,4:86451003,4:95269215,4:103754500,4:148936414,4:103728010	1.45511e-06	3.46028e-06	5.03887e-06	3.29473e-06	6.95592e-06	3.80081e-06	1.32957e-05	3.76652e-06
4:103710930	4:1036545:103999909,4:86438548:148969618,4:94999466:137098470,4:103399049:104161243,4:103399049:149024481,4:103557311:104129141	rs6830501,rs3816474,rs223380,rs223380,rs12506039,rs10213376,rs56388530,rs7672999,rs10026003,rs223380,rs7698367,rs223380,rs3960788,rs10213376,rs223420	4:57808917,4:86451003,4:95269215,4:103754500,4:148936414,4:103728010	6.29206e-06	1.42023e-05	1.81322e-05	1.40453e-05	3.40119e-05	1.85621e-05	5.87258e-05	3.20954e-05
4:103711052	4:1036545:103999909,4:86438548:148969618,4:94999466:137098470,4:103399049:104161243,4:103399049:149024481,4:103557311:104129141	rs6830501,rs3816474,rs223380,rs223380,rs12506039,rs10213376,rs56388530,rs7672999,rs10026003,rs223380,rs7698367,rs223380,rs3960788,rs10213376,rs223420	4:57808917,4:86451003,4:95269215,4:103754500,4:148936414,4:103728010	2.96067e-06	6.85693e-06	9.64886e-06	6.68384e-06	1.58158e-05	8.21464e-06	2.76766e-05	8.81027e-06
4:103711434	4:1036545:103999909,4:86438548:148969618,4:94999466:137098470,4:103399049:104161243,4:103399049:149024481,4:103557311:104129141	rs6830501,rs3816474,rs223380,rs223380,rs12506039,rs10213376,rs56388530,rs7672999,rs10026003,rs223380,rs7698367,rs223380,rs3960788,rs10213376,rs223420	4:57808917,4:86451003,4:95269215,4:103754500,4:148936414,4:103728010	1.27508e-06	3.06987e-06	3.70557e-06	2.89568e-06	5.96463e-06	3.32083e-06	1.16452e-05	6.34402e-06
4:103712189	4:1036545:103999909,4:86438548:148969618,4:94999466:137098470,4:103399049:104161243,4:103399049:149024481,4:103557311:104129141	rs6830501,rs3816474,rs223380,rs223380,rs12506039,rs10213376,rs56388530,rs7672999,rs10026003,rs223380,rs7698367,rs223380,rs3960788,rs10213376,rs223420	4:57808917,4:86451003,4:95269215,4:103754500,4:148936414,4:103728010		0.000130081			0.000361286	0.000225559		0.000224616
4:103713346	4:1036545:103999909,4:86438548:148969618,4:94999466:137098470,4:103399049:104161243,4:103399049:149024481,4:103557311:104129141	rs6830501,rs3816474,rs223380,rs223380,rs12506039,rs10213376,rs56388530,rs7672999,rs10026003,rs223380,rs7698367,rs223380,rs3960788,rs10213376,rs223420	4:57808917,4:86451003,4:95269215,4:103754500,4:148936414,4:103728010	6.66878e-06	1.50638e-05	1.91701e-05	1.48718e-05	3.52823e-05	1.98224e-05	6.27036e-05	3.60702e-05
4:103713359	4:1036545:103999909,4:86438548:148969618,4:94999466:137098470,4:103399049:104161243,4:103399049:149024481,4:103557311:104129141	rs6830501,rs3816474,rs223380,rs223380,rs12506039,rs10213376,rs56388530,rs7672999,rs10026003,rs223380,rs7698367,rs223380,rs3960788,rs10213376,rs223420	4:57808917,4:86451003,4:95269215,4:103754500,4:148936414,4:103728010	1.50133e-06	3.56885e-06	4.3115e-06	3.39891e-06	7.10783e-06	3.93661e-06	1.36865e-05	7.55624e-06
4:103714182	4:1036545:103999909,4:86438548:148969618,4:94999466:137098470,4:103399049:104161243,4:103399049:149024481,4:103557311:104129141	rs6830501,rs3816474,rs223380,rs223380,rs12506039,rs10213376,rs56388530,rs7672999,rs10026003,rs223380,rs7698367,rs223380,rs3960788,rs10213376,rs223420	4:57808917,4:86451003,4:95269215,4:103754500,4:148936414,4:103728010	1.35118e-06	3.24637e-06	3.92735e-06	3.06397e-06	6.51315e-06	3.53628e-06	1.24168e-05	6.45365e-06
4:103714494	4:1036545:103999909,4:86438548:148969618,4:94999466:137098470,4:103399049:104161243,4:103399049:149024481,4:103557311:104129141	rs6830501,rs3816474,rs223380,rs223380,rs12506039,rs10213376,rs56388530,rs7672999,rs10026003,rs223380,rs7698367,rs223380,rs3960788,rs10213376,rs223420	4:57808917,4:86451003,4:95269215,4:103754500,4:148936414,4:103728010	1.27011e-06	3.05807e-06	3.71781e-06	2.88442e-06	6.06335e-06	3.30642e-06	1.15936e-05	5.95226e-06
4:103714786	4:1036545:103999909,4:86438548:148969618,4:94999466:137098470,4:103399049:104161243,4:103399049:149024481,4:103557311:104129141	rs6830501,rs3816474,rs223380,rs223380,rs12506039,rs10213376,rs56388530,rs7672999,rs10026003,rs223380,rs7698367,rs223380,rs3960788,rs10213376,rs223420	4:57808917,4:86451003,4:95269215,4:103754500,4:148936414,4:103728010	1.19016e-06	2.86835e-06	4.14951e-06	2.70353e-06	5.56099e-06	3.07484e-06	1.08975e-05	3.20831e-06
4:103715385	4:1036545:103999909,4:86438548:148969618,4:94999466:137098470,4:103399049:104161243,4:103399049:149024481,4:103557311:104129141	rs6830501,rs3816474,rs223380,rs223380,rs12506039,rs10213376,rs56388530,rs7672999,rs10026003,rs223380,rs7698367,rs223380,rs3960788,rs10213376,rs223420	4:57808917,4:86451003,4:95269215,4:103754500,4:148936414,4:103728010	7.98974e-06	1.78995e-05	2.29322e-05	1.77058e-05	4.36244e-05	2.40346e-05	7.38077e-05	4.27053e-05
4:103719741	4:1036545:103999909,4:86438548:148969618,4:94999466:137098470,4:103399049:104161243,4:103399049:149024481,4:103557311:104129141	rs6830501,rs3816474,rs223380,rs223380,rs12506039,rs10213376,rs56388530,rs7672999,rs10026003,rs223380,rs7698367,rs223380,rs3960788,rs10213376,rs223420	4:57808917,4:86451003,4:95269215,4:103754500,4:148936414,4:103728010	1.14786e-06	2.77157e-06	3.33435e-06	2.60784e-06	5.35998e-06	2.95621e-06	1.05388e-05	5.7219e-06
4:103719893	4:1036545:103999909,4:86438548:148969618,4:94999466:137098470,4:103399049:104161243,4:103399049:149024481,4:103557311:104129141	rs6830501,rs3816474,rs223380,rs223380,rs12506039,rs10213376,rs56388530,rs7672999,rs10026003,rs223380,rs7698367,rs223380,rs3960788,rs10213376,rs223420	4:57808917,4:86451003,4:95269215,4:103754500,4:148936414,4:103728010	1.1049e-06	2.68757e-06	3.81355e-06	2.51064e-06	5.04099e-06	2.8562e-06	1.0359e-05	2.90044e-06
4:103719906	4:1036545:103999909,4:86438548:148969618,4:94999466:137098470,4:103399049:104161243,4:103399049:149024481,4:103557311:104129141	rs6830501,rs3816474,rs223380,rs223380,rs12506039,rs10213376,rs56388530,rs7672999,rs10026003,rs223380,rs7698367,rs223380,rs3960788,rs10213376,rs223420	4:57808917,4:86451003,4:95269215,4:103754500,4:148936414,4:103728010	5.86716e-06	1.32448e-05	1.86036e-05	1.3113e-05	3.13334e-05	1.71581e-05	5.54807e-05	1.82442e-05
4:103721059	4:1036545:103999909,4:86438548:148969618,4:94999466:137098470,4:103399049:104161243,4:103399049:149024481,4:103557311:104129141	rs6830501,rs3816474,rs223380,rs223380,rs12506039,rs10213376,rs56388530,rs7672999,rs10026003,rs223380,rs7698367,rs223380,rs3960788,rs10213376,rs223420	4:57808917,4:86451003,4:95269215,4:103754500,4:148936414,4:103728010	1.46759e-06	3.48961e-06	5.08998e-06	3.32287e-06	6.87002e-06	3.83749e-06	1.35283e-05	3.97626e-06
4:103722238	4:1036545:103999909,4:86438548:148969618,4:94999466:137098470,4:103399049:104161243,4:103399049:149024481,4:103557311:104129141	rs6830501,rs3816474,rs223380,rs223380,rs12506039,rs10213376,rs56388530,rs7672999,rs10026003,rs223380,rs7698367,rs223380,rs3960788,rs10213376,rs223420	4:57808917,4:86451003,4:95269215,4:103754500,4:148936414,4:103728010	2.92874e-06	6.78097e-06	8.54745e-06	6.61046e-06	1.54549e-05	8.11286e-06	2.75442e-05	1.45993e-05
4:103722487	4:1036545:103999909,4:86438548:148969618,4:94999466:137098470,4:103399049:104161243,4:103399049:149024481,4:103557311:104129141	rs6830501,rs3816474,rs223380,rs223380,rs12506039,rs10213376,rs56388530,rs7672999,rs10026003,rs223380,rs7698367,rs223380,rs3960788,rs10213376,rs223420	4:57808917,4:86451003,4:95269215,4:103754500,4:148936414,4:103728010	1.03222e-06	2.52037e-06	3.60267e-06	2.35188e-06	4.96233e-06	2.65714e-06	9.44924e-06	2.64892e-06
4:103723993	4:1036545:103999909,4:86438548:148969618,4:94999466:137098470,4:103399049:104161243,4:103399049:149024481,4:103557311:104129141	rs6830501,rs3816474,rs223380,rs223380,rs12506039,rs10213376,rs56388530,rs7672999,rs10026003,rs223380,rs7698367,rs223380,rs3960788,rs10213376,rs223420	4:57808917,4:86451003,4:95269215,4:103754500,4:148936414,4:103728010	1.17907e-06	2.84205e-06	3.44049e-06	2.67845e-06	5.56647e-06	3.04274e-06	1.08035e-05	5.75551e-06
4:103725894	4:1036545:103999909,4:86438548:148969618,4:94999466:137098470,4:103399049:104161243,4:103399049:149024481,4:103557311:104129141	rs6830501,rs3816474,rs223380,rs223380,rs12506039,rs10213376,rs56388530,rs7672999,rs10026003,rs223380,rs7698367,rs223380,rs3960788,rs10213376,rs223420	4:57808917,4:86451003,4:95269215,4:103754500,4:148936414,4:103728010	5.5076e-06	1.25359e-05	1.74807e-05	1.23515e-05	2.92828e-05	1.61439e-05	5.2221e-05	1.70173e-05
4:103726773	4:1036545:103999909,4:86438548:148969618,4:94999466:137098470,4:103399049:104161243,4:103399049:149024481,4:103557311:104129141	rs6830501,rs3816474,rs223380,rs223380,rs12506039,rs10213376,rs56388530,rs7672999,rs10026003,rs223380,rs7698367,rs223380,rs3960788,rs10213376,rs223420	4:57808917,4:86451003,4:95269215,4:103754500,4:148936414,4:103728010	7.63732e-06	1.71029e-05	2.40787e-05	1.69414e-05	4.12254e-05	2.28422e-05	7.18248e-05	2.41523e-05
4:103728010	4:1036545:103999909,4:86438548:148969618,4:94999466:137098470,4:103399049:104161243,4:103399049:149024481,4:103557311:104129141	rs6830501,rs3816474,rs223380,rs223380,rs12506039,rs10213376,rs56388530,rs7672999,rs10026003,rs223380,rs7698367,rs223380,rs3960788,rs10213376,rs223420	4:57808917,4:86451003,4:95269215,4:103754500,4:148936414,4:103728010	9.37584e-07	2.29348e-06	2.63724e-06	2.13709e-06	4.12607e-06	2.38671e-06	8.62418e-06	4.34704e-06
4:103730493	4:1036545:103999909,4:86438548:148969618,4:94999466:137098470,4:103399049:104161243,4:103399049:149024481,4:103557311:104129141	rs6830501,rs3816474,rs223380,rs223380,rs12506039,rs10213376,rs56388530,rs7672999,rs10026003,rs223380,rs7698367,rs223380,rs3960788,rs10213376,rs223420	4:57808917,4:86451003,4:95269215,4:103754500,4:148936414,4:103728010	1.34818e-06	3.24058e-06	4.01045e-06	3.05844e-06	6.36804e-06	3.52921e-06	1.23915e-05	5.9336e-06
[truncated: 25,576 more rows]

## Sheet: ST3
Supplementary Table 3: Functional mapped genes and prioritization
[truncated: 166 more rows]

## Sheet: ST4
Supplementary Table 4: Pathways Enrichment of Candidate genes
[truncated: 197 more rows]

## Sheet: ST5
Supplementary Table 5: Pathways Enrichment of novel AF-associated genes
[truncated: 5 more rows]

## Sheet: ST6
Supplementary Table 6: Pathways Enrichment of candidate genes colocalized with AF and BP
[truncated: 175 more rows]

[truncated: 3 more sheets: ST7, ST8, ST9]
